# Supplementary material for: Chromatin retained MUSHER lncRNA integrates ABA and DOG1 signalling pathways to enhance Arabidopsis seeds dormancy
Source: Nat Commun. 2025 Aug 14;16:7545. doi: 10.1038/s41467-025-62991-5 (PMC12354759; doi:10.1038/s41467-025-62991-5)
Supplement: Supplementary file 3 — Supplementary Data 1-7 [file 41467_2025_62991_MOESM3_ESM.xlsx]

## Sheet: Supplementary Data
	Supplementary Data 1	MUSHER's 5'RACE and 3'RACE
	Supplementary Data 2	Protein coding potential
	Supplementary Data 3	Differentially expressed genes in msh-1
	Supplementary Data 4	List of MUSHER peaks identified by ChIRP-seq
	Supplementary Data 5	List of genomic loci identified with PIR1 utilizing chromatin-DNA precipitation assay (ChIDP-seq)
	Supplementary Data 6	Coordinates of predicted U1 binding sites along MUSHER, PUPPIES and COOLAIR lncRNAs
	Supplementary Data 7	Primers list

## Sheet: Supplementary Data 1
5'RACE-seq							3'RACE-seq
5	18588873	18589159	M06724:21:000000000-JMM2T:1:1109:7049:17290_ATAGGTTC	255	+		chr5	18589292	18589292	1
5	18588886	18589172	M06724:21:000000000-JMM2T:1:1119:18667:9587_TAGGAATC	255	+		chr5	18589294	18589294	132
5	18588903	18589189	M06724:21:000000000-JMM2T:1:1113:11466:12188_GGCATCGT	255	+		chr5	18589297	18589297	29
5	18588918	18589204	M06724:21:000000000-JMM2T:1:1106:13456:14836_AATTAATT	255	+		chr5	18589299	18589299	58
5	18588953	18589239	M06724:21:000000000-JMM2T:1:2103:27601:16719_CATTTATC	255	+		chr5	18589302	18589302	1
5	18588976	18589262	M06724:21:000000000-JMM2T:1:2105:19212:1808_GACCTAGT	255	+		chr5	18589306	18589306	7
5	18588976	18589262	M06724:21:000000000-JMM2T:1:2117:23824:11353_TGTCTAGG	255	+		chr5	18589307	18589307	4
5	18588987	18589254	M06724:21:000000000-JMM2T:1:1111:4381:21108_TCGTAAGT	255	+		chr5	18589313	18589313	1
5	18589010	18589291	M06724:21:000000000-JMM2T:1:2104:5867:5712_ATTCGCAT	255	+		chr5	18589314	18589314	171
5	18589010	18589291	M06724:21:000000000-JMM2T:1:1107:2116:13412_CTGGAGTT	255	+		chr5	18589315	18589315	2
5	18589010	18589272	M06724:21:000000000-JMM2T:1:2119:4619:10261_ATTCGCAT	255	+		chr5	18589323	18589323	5
5	18589010	18589291	M06724:21:000000000-JMM2T:1:1117:24131:6287_ATTCGCAT	255	+		chr5	18589324	18589324	8
5	18589012	18589291	M06724:21:000000000-JMM2T:1:2116:27088:15364_TAGTCCTC	255	+		chr5	18589325	18589325	11
5	18589019	18589291	M06724:21:000000000-JMM2T:1:1118:16371:4944_CTTTATAG	255	+		chr5	18589333	18589333	5
5	18589025	18589266	M06724:21:000000000-JMM2T:1:1108:22323:10514_GGCATCGG	255	+		chr5	18589334	18589334	1271
5	18589027	18589245	M06724:21:000000000-JMM2T:1:1106:5020:8051_TCTTTCCA	255	+		chr5	18589337	18589337	296
5	18589027	18589247	M06724:21:000000000-JMM2T:1:2105:14231:8653_GAGAGCGA	255	+		chr5	18589338	18589338	2
5	18589036	18589287	M06724:21:000000000-JMM2T:1:2109:8675:8457_TCGTAAAG	255	+		chr5	18589339	18589339	2
5	18589042	18589291	M06724:21:000000000-JMM2T:1:1101:27914:13946_GTTAACTA	255	+		chr5	18589340	18589340	4
5	18589042	18589291	M06724:21:000000000-JMM2T:1:1101:20071:22252_GTTAACTA	255	+		chr5	18589347	18589347	1
5	18589047	18589291	M06724:21:000000000-JMM2T:1:2102:20894:10798_GATTCAGT	255	+		chr5	18589349	18589349	15
5	18589047	18589261	M06724:21:000000000-JMM2T:1:2108:13101:8520_GATTCAGT	255	+		chr5	18589363	18589363	4
5	18589053	18589271	M06724:21:000000000-JMM2T:1:1103:20375:20285_CTGGTTAT	255	+		chr5	18589372	18589372	6
5	18589053	18589273	M06724:21:000000000-JMM2T:1:2115:19581:3426_GAGCTCAG	255	+		chr5	18589376	18589376	11
5	18589055	18589291	M06724:21:000000000-JMM2T:1:1117:4326:21056_TTCATACA	255	+		chr5	18589488	18589488	1
5	18589055	18589291	M06724:21:000000000-JMM2T:1:1114:15846:20091_TCGATAGA	255	+		chr5	18589391	18589391	1
5	18589055	18589291	M06724:21:000000000-JMM2T:1:1107:1829:14014_CTCAACAA	255	+		chr5	18589412	18589412	1
5	18589055	18589271	M06724:21:000000000-JMM2T:1:2107:11784:12712_TTCATACA	255	+		chr5	18589427	18589427	1
5	18589055	18589291	M06724:21:000000000-JMM2T:1:1105:17243:5291_TTCATACA	255	+		chr5	18589429	18589429	5
5	18589058	18589291	M06724:21:000000000-JMM2T:1:2114:11013:13694_TGTCAGAC	255	+		chr5	18589432	18589432	1
5	18589058	18589291	M06724:21:000000000-JMM2T:1:2118:20988:12333_TAGGCAGA	255	+		chr5	18589452	18589452	1
5	18589058	18589276	M06724:21:000000000-JMM2T:1:2119:2145:14928_TGTCAGAC	255	+		chr5	18589467	18589467	2
5	18589058	18589291	M06724:21:000000000-JMM2T:1:1105:2254:14773_TGTCAGAC	255	+		chr5	18589490	18589490	1
5	18589058	18589292	M06724:21:000000000-JMM2T:1:2114:21641:2482_TGTCAGAC	255	+		chr5	18589610	18589610	1
5	18589059	18589291	M06724:21:000000000-JMM2T:1:1119:13405:3922_ACACTGCA	255	+		chr5	18589525	18589525	1
5	18589066	18589291	M06724:21:000000000-JMM2T:1:2105:15656:15262_CACATCTT	255	+		chr5	18589552	18589552	1
5	18589069	18589291	M06724:21:000000000-JMM2T:1:1116:20693:9187_TCCAATTT	255	+
5	18589069	18589291	M06724:21:000000000-JMM2T:1:2119:14663:21340_CTGTTTCG	255	+
5	18589069	18589270	M06724:21:000000000-JMM2T:1:2108:20608:21205_TCCAATTT	255	+
5	18589069	18589271	M06724:21:000000000-JMM2T:1:2105:23768:16973_TCCAATTT	255	+
5	18589069	18589278	M06724:21:000000000-JMM2T:1:1109:19014:24502_CTGTTTCG	255	+
5	18589069	18589290	M06724:21:000000000-JMM2T:1:2118:12528:24995_TCCAATTT	255	+
5	18589069	18589291	M06724:21:000000000-JMM2T:1:1104:29176:12004_CTGTTTCG	255	+
5	18589069	18589291	M06724:21:000000000-JMM2T:1:2116:7246:9849_TCCAATTT	255	+
5	18589070	18589291	M06724:21:000000000-JMM2T:1:2116:13251:16216_TACATCAC	255	+
5	18589070	18589291	M06724:21:000000000-JMM2T:1:1106:27736:11574_TTCGGGCG	255	+
5	18589070	18589291	M06724:21:000000000-JMM2T:1:2109:13633:17619_TGTAGGTT	255	+
5	18589070	18589289	M06724:21:000000000-JMM2T:1:1115:20441:5216_TGTAGGTT	255	+
5	18589070	18589291	M06724:21:000000000-JMM2T:1:1116:19006:5637_TGTAGGAT	255	+
5	18589071	18589291	M06724:21:000000000-JMM2T:1:2107:26912:5678_TTTCTTTT	255	+
5	18589073	18589291	M06724:21:000000000-JMM2T:1:2105:27889:14966_GGTAGATG	255	+
5	18589073	18589291	M06724:21:000000000-JMM2T:1:1103:10083:13800_GTTTCCAT	255	+
5	18589073	18589289	M06724:21:000000000-JMM2T:1:2112:19620:15954_GTTTCCAT	255	+
5	18589073	18589291	M06724:21:000000000-JMM2T:1:2103:16953:13330_GTTTCCAT	255	+
5	18589073	18589292	M06724:21:000000000-JMM2T:1:1104:23432:4568_GTTTCCAT	255	+
5	18589075	18589291	M06724:21:000000000-JMM2T:1:2111:23533:1644_CTGTTTCG	255	+
5	18589075	18589291	M06724:21:000000000-JMM2T:1:2107:12285:13444_TCCAATTT	255	+
5	18589092	18589291	M06724:21:000000000-JMM2T:1:1109:25680:8648_ATTTGTTG	255	+
5	18589092	18589291	M06724:21:000000000-JMM2T:1:1116:21669:9780_ATTTGTTG	255	+
5	18589092	18589307	M06724:21:000000000-JMM2T:1:1101:24091:18360_ATTTGTTG	255	+
5	18589093	18589291	M06724:21:000000000-JMM2T:1:1102:5493:13613_ATTTGTTG	255	+
5	18589099	18589291	M06724:21:000000000-JMM2T:1:1114:8882:10513_TTTTAAGT	255	+
5	18589099	18589291	M06724:21:000000000-JMM2T:1:1118:25765:12226_TTTGGCTT	255	+
5	18589099	18589291	M06724:21:000000000-JMM2T:1:2108:8852:25160_TGGCGGCC	255	+
5	18589099	18589291	M06724:21:000000000-JMM2T:1:1102:27774:16889_CTTGAATG	255	+
5	18589099	18589291	M06724:21:000000000-JMM2T:1:2108:28644:7895_CATAATTT	255	+
5	18589099	18589291	M06724:21:000000000-JMM2T:1:2103:27456:19747_CGCCAGCA	255	+
5	18589099	18589291	M06724:21:000000000-JMM2T:1:2116:21373:23764_CAGCATGT	255	+
5	18589099	18589291	M06724:21:000000000-JMM2T:1:1111:17617:18068_AGAATTCG	255	+
5	18589099	18589291	M06724:21:000000000-JMM2T:1:1109:23223:16375_CTAGCACA	255	+
5	18589099	18589291	M06724:21:000000000-JMM2T:1:2117:13804:10185_TTGGTCTG	255	+
5	18589107	18589291	M06724:21:000000000-JMM2T:1:1114:12311:9984_TATAGGGC	255	+
5	18589107	18589291	M06724:21:000000000-JMM2T:1:1101:11807:17782_TCTTCTTA	255	+
5	18589107	18589291	M06724:21:000000000-JMM2T:1:1101:12817:22014_ACATATCG	255	+
5	18589107	18589291	M06724:21:000000000-JMM2T:1:2110:19025:6239_CGTCGCGC	255	+
5	18589107	18589291	M06724:21:000000000-JMM2T:1:2107:21144:3246_TGACCAGT	255	+
5	18589107	18589291	M06724:21:000000000-JMM2T:1:2103:20325:9226_GCCTGTAA	255	+
5	18589107	18589291	M06724:21:000000000-JMM2T:1:2101:5210:6303_GAACGCTT	255	+
5	18589107	18589291	M06724:21:000000000-JMM2T:1:1116:9201:13681_ATATTTAG	255	+
5	18589107	18589291	M06724:21:000000000-JMM2T:1:1107:19268:5554_TTCCAGAT	255	+
5	18589123	18589291	M06724:21:000000000-JMM2T:1:1116:18146:24624_ATACTTAC	255	+
5	18589124	18589291	M06724:21:000000000-JMM2T:1:2108:18415:3057_TACGTGTA	255	+
5	18589124	18589291	M06724:21:000000000-JMM2T:1:1112:14544:15876_TTTATCAA	255	+
5	18589124	18589291	M06724:21:000000000-JMM2T:1:1114:10441:15377_GATATACA	255	+
5	18589124	18589291	M06724:21:000000000-JMM2T:1:1109:26830:10247_GTCGAACA	255	+
5	18589124	18589291	M06724:21:000000000-JMM2T:1:1101:26773:4855_ATCCTTCC	255	+
5	18589126	18589291	M06724:21:000000000-JMM2T:1:2111:9052:16814_AGGAGGGT	255	+
5	18589127	18589291	M06724:21:000000000-JMM2T:1:2112:27346:5780_AGGCGTGT	255	+
5	18589131	18589291	M06724:21:000000000-JMM2T:1:1115:12591:23591_TCGTATGA	255	+
5	18589131	18589291	M06724:21:000000000-JMM2T:1:1106:6056:21659_CTGCCGCT	255	+
5	18589131	18589291	M06724:21:000000000-JMM2T:1:1106:21835:24605_GAAGCGGT	255	+
5	18589150	18589291	M06724:21:000000000-JMM2T:1:2105:3835:13559_GTAGTGTT	255	+
5	18589157	18589291	M06724:21:000000000-JMM2T:1:1101:4338:9358_TTTAGCCT	255	+
5	18589157	18589272	M06724:21:000000000-JMM2T:1:2118:22061:15139_TTTAGCCT	255	+
5	18589159	18589291	M06724:21:000000000-JMM2T:1:2103:20226:10921_ATCCTCTA	255	+
5	18589159	18589291	M06724:21:000000000-JMM2T:1:1104:22384:13472_CGCTTCCG	255	+
5	18589166	18589291	M06724:21:000000000-JMM2T:1:2116:22429:22988_ATGTAATG	255	+
5	18589166	18589291	M06724:21:000000000-JMM2T:1:2106:12199:8921_CAACGCAG	255	+
5	18589166	18589291	M06724:21:000000000-JMM2T:1:1110:16595:23023_GCGAGTAA	255	+
5	18589166	18589291	M06724:21:000000000-JMM2T:1:1108:27071:9849_GGTGTTTC	255	+
5	18589166	18589290	M06724:21:000000000-JMM2T:1:2117:19997:20685_CGTGCGAA	255	+
5	18589166	18589291	M06724:21:000000000-JMM2T:1:1115:12415:3840_ATTGAACT	255	+
5	18589166	18589291	M06724:21:000000000-JMM2T:1:2103:12614:11933_AAGCTCAG	255	+
5	18589166	18589291	M06724:21:000000000-JMM2T:1:2119:5088:9660_CGGCTTGC	255	+
5	18589166	18589291	M06724:21:000000000-JMM2T:1:2113:24169:24036_CCCAGATA	255	+
5	18589166	18589291	M06724:21:000000000-JMM2T:1:1111:22861:24282_CTCCTCCT	255	+
5	18589166	18589291	M06724:21:000000000-JMM2T:1:1102:21716:10456_ATTCGCAA	255	+
5	18589166	18589291	M06724:21:000000000-JMM2T:1:2114:4422:12292_CTAATGGG	255	+
5	18589166	18589291	M06724:21:000000000-JMM2T:1:2115:22755:14488_GTGGGATG	255	+
5	18589166	18589291	M06724:21:000000000-JMM2T:1:2112:27352:10597_TACTACGG	255	+
5	18589166	18589291	M06724:21:000000000-JMM2T:1:2110:10278:16883_GTGTAAGC	255	+
5	18589166	18589291	M06724:21:000000000-JMM2T:1:2108:26192:21743_TGAGAGAC	255	+
5	18589166	18589291	M06724:21:000000000-JMM2T:1:2102:6619:11497_GGGTCAAG	255	+
5	18589166	18589291	M06724:21:000000000-JMM2T:1:2102:24304:17253_CACAGCGG	255	+
5	18589166	18589291	M06724:21:000000000-JMM2T:1:2102:20692:21995_ACGTTTAT	255	+
5	18589166	18589291	M06724:21:000000000-JMM2T:1:2116:22438:10094_CATAATCA	255	+
5	18589166	18589291	M06724:21:000000000-JMM2T:1:2116:25829:14232_CCCATGAG	255	+
5	18589166	18589291	M06724:21:000000000-JMM2T:1:2116:21071:14750_TCTGTCTA	255	+
5	18589166	18589291	M06724:21:000000000-JMM2T:1:1113:20469:6192_CAGGACAA	255	+
5	18589166	18589291	M06724:21:000000000-JMM2T:1:1112:24035:15739_TTCGATGT	255	+
5	18589166	18589291	M06724:21:000000000-JMM2T:1:1111:15831:16928_GGGGGTTA	255	+
5	18589166	18589291	M06724:21:000000000-JMM2T:1:1110:19756:19597_TCGTTCTT	255	+
5	18589166	18589291	M06724:21:000000000-JMM2T:1:1108:20977:20039_GAACAAGC	255	+
5	18589166	18589291	M06724:21:000000000-JMM2T:1:1118:13965:19233_TTGCACAT	255	+
5	18589166	18589291	M06724:21:000000000-JMM2T:1:1117:4262:10599_CGTTATCT	255	+
5	18589166	18589291	M06724:21:000000000-JMM2T:1:2119:24249:6101_TTGTGTAG	255	+
5	18589166	18589291	M06724:21:000000000-JMM2T:1:2119:8667:7495_CGTCGCGC	255	+
5	18589166	18589291	M06724:21:000000000-JMM2T:1:2119:17529:24978_AGCCTCGA	255	+
5	18589166	18589291	M06724:21:000000000-JMM2T:1:1101:9360:14142_CTTCGAGT	255	+
5	18589166	18589291	M06724:21:000000000-JMM2T:1:2113:6832:7502_AGAGTTCA	255	+
5	18589166	18589291	M06724:21:000000000-JMM2T:1:2102:26182:7121_ACGCCGAC	255	+
5	18589167	18589291	M06724:21:000000000-JMM2T:1:1102:13624:7763_ATAAAAGA	255	+
5	18589167	18589291	M06724:21:000000000-JMM2T:1:1102:16215:22191_TGTCCAGC	255	+
5	18589167	18589291	M06724:21:000000000-JMM2T:1:2105:10649:11514_TTCGATGT	255	+
5	18589167	18589291	M06724:21:000000000-JMM2T:1:2115:10767:15503_ATTCTTGC	255	+
5	18589167	18589291	M06724:21:000000000-JMM2T:1:2115:7711:21243_CATTAGGC	255	+
5	18589167	18589291	M06724:21:000000000-JMM2T:1:2111:5447:10122_CACAACGC	255	+
5	18589167	18589291	M06724:21:000000000-JMM2T:1:2102:6695:2815_AACGGGCT	255	+
5	18589167	18589291	M06724:21:000000000-JMM2T:1:2117:25586:19656_CTGATAGC	255	+
5	18589167	18589291	M06724:21:000000000-JMM2T:1:2116:20502:1712_ATGCAGGC	255	+
5	18589167	18589291	M06724:21:000000000-JMM2T:1:1119:29376:14979_GCATAGAC	255	+
5	18589167	18589291	M06724:21:000000000-JMM2T:1:1116:21880:8023_TCTATGGT	255	+
5	18589167	18589291	M06724:21:000000000-JMM2T:1:1113:13331:22431_CATACTGA	255	+
5	18589167	18589291	M06724:21:000000000-JMM2T:1:1114:8335:13323_GGTGTGGA	255	+
5	18589167	18589291	M06724:21:000000000-JMM2T:1:1114:17764:21438_ACATTGGC	255	+
5	18589167	18589291	M06724:21:000000000-JMM2T:1:1111:17879:19152_GAGATTGA	255	+
5	18589167	18589291	M06724:21:000000000-JMM2T:1:1107:8185:7249_GTTAAGGC	255	+
5	18589167	18589291	M06724:21:000000000-JMM2T:1:1106:14400:16593_TCATTTGC	255	+
5	18589167	18589291	M06724:21:000000000-JMM2T:1:1106:16395:22701_CATTGTGG	255	+
5	18589167	18589291	M06724:21:000000000-JMM2T:1:1105:5205:9227_AGGGGGTC	255	+
5	18589167	18589291	M06724:21:000000000-JMM2T:1:2119:3505:13874_AGTGCGGA	255	+
5	18589167	18589269	M06724:21:000000000-JMM2T:1:2116:7687:13215_CATTAGGC	255	+
5	18589167	18589271	M06724:21:000000000-JMM2T:1:1106:14067:13818_CATTAGGC	255	+
5	18589167	18589273	M06724:21:000000000-JMM2T:1:2105:3229:16614_CATTAGGC	255	+
5	18589167	18589276	M06724:21:000000000-JMM2T:1:1112:24095:9597_CATTAGGC	255	+
5	18589167	18589277	M06724:21:000000000-JMM2T:1:1118:23796:5871_CATTAGGC	255	+
5	18589167	18589281	M06724:21:000000000-JMM2T:1:1110:13406:18893_CATTAGGC	255	+
5	18589167	18589284	M06724:21:000000000-JMM2T:1:1118:8214:8502_CATTAGGC	255	+
5	18589168	18589291	M06724:21:000000000-JMM2T:1:1101:14837:15536_CATTAGCT	255	+
5	18589168	18589291	M06724:21:000000000-JMM2T:1:2114:6684:3461_CATTAGGC	255	+
5	18589169	18589291	M06724:21:000000000-JMM2T:1:1110:6174:9461_CAACATTT	255	+
5	18589169	18589291	M06724:21:000000000-JMM2T:1:2113:8205:17683_TCTTGAGT	255	+
5	18589169	18589291	M06724:21:000000000-JMM2T:1:2101:10810:2998_GAGTTAAC	255	+
5	18589169	18589291	M06724:21:000000000-JMM2T:1:1116:23584:12412_TAGGGCTG	255	+
5	18589169	18589291	M06724:21:000000000-JMM2T:1:1111:21195:14697_GATGGCTC	255	+
5	18589169	18589291	M06724:21:000000000-JMM2T:1:1108:9290:6287_ACCAAATT	255	+
5	18589169	18589291	M06724:21:000000000-JMM2T:1:1101:27409:15082_ACTACTTT	255	+
5	18589169	18589291	M06724:21:000000000-JMM2T:1:2103:17151:10594_CTTGGTAC	255	+
5	18589173	18589291	M06724:21:000000000-JMM2T:1:2105:18559:2264_TTCGGGAC	255	+
5	18589177	18589291	M06724:21:000000000-JMM2T:1:2106:29228:11256_AAGGAGGG	255	+
5	18589180	18589291	M06724:21:000000000-JMM2T:1:1102:26710:21410_CCTTCTTC	255	+
5	18589180	18589291	M06724:21:000000000-JMM2T:1:2111:26776:5879_CCTTCGGC	255	+
5	18589181	18589290	M06724:21:000000000-JMM2T:1:2112:3680:13635_CATGCGAG	255	+
5	18589181	18589291	M06724:21:000000000-JMM2T:1:2108:8346:9013_CTTGCATG	255	+
5	18589181	18589291	M06724:21:000000000-JMM2T:1:2107:20660:21836_CACAAGAG	255	+
5	18589181	18589291	M06724:21:000000000-JMM2T:1:2116:25136:17242_CGGAGAAG	255	+
5	18589181	18589291	M06724:21:000000000-JMM2T:1:1110:14830:20283_AGCGCGAG	255	+
5	18589181	18589291	M06724:21:000000000-JMM2T:1:1109:27638:13797_ATGTCGTG	255	+
5	18589181	18589291	M06724:21:000000000-JMM2T:1:1117:2109:14465_CTTAAGGG	255	+
5	18589181	18589291	M06724:21:000000000-JMM2T:1:2118:27207:13062_CATTTCAG	255	+
5	18589181	18589273	M06724:21:000000000-JMM2T:1:1108:16010:6485_CATGCGAG	255	+
5	18589181	18589274	M06724:21:000000000-JMM2T:1:1119:21952:6251_CATGCGAG	255	+
5	18589181	18589277	M06724:21:000000000-JMM2T:1:1118:9922:4091_CATGCGAG	255	+
5	18589181	18589281	M06724:21:000000000-JMM2T:1:2105:17078:7086_CATGCGAG	255	+
5	18589182	18589291	M06724:21:000000000-JMM2T:1:2101:29536:11181_CAGGAGAG	255	+
5	18589184	18589291	M06724:21:000000000-JMM2T:1:2112:27017:4936_CCTGCTCT	255	+
5	18589184	18589291	M06724:21:000000000-JMM2T:1:1108:26634:5055_CCTTCTCG	255	+
5	18589185	18589291	M06724:21:000000000-JMM2T:1:1111:24831:4170_ATTTACGC	255	+
5	18589186	18589291	M06724:21:000000000-JMM2T:1:1102:9498:1806_ATTCGCAT	255	+
5	18589186	18589291	M06724:21:000000000-JMM2T:1:1102:10741:9370_CGGCGGCA	255	+
5	18589186	18589291	M06724:21:000000000-JMM2T:1:2110:26735:11008_CGCCTTGT	255	+
5	18589186	18589291	M06724:21:000000000-JMM2T:1:2109:17094:13302_AAACAGTG	255	+
5	18589186	18589291	M06724:21:000000000-JMM2T:1:1106:6206:10421_ACTCTAGG	255	+
5	18589186	18589291	M06724:21:000000000-JMM2T:1:2113:16181:19412_ATCGGAAT	255	+
5	18589186	18589291	M06724:21:000000000-JMM2T:1:1116:15607:9406_TCCGTATT	255	+
5	18589186	18589269	M06724:21:000000000-JMM2T:1:1110:19942:20447_TCCGTATT	255	+
5	18589187	18589291	M06724:21:000000000-JMM2T:1:1105:12517:8026_GTATTAGT	255	+
5	18589187	18589291	M06724:21:000000000-JMM2T:1:2108:8941:8142_ATAATTCC	255	+
5	18589187	18589291	M06724:21:000000000-JMM2T:1:1110:20375:1937_GGTGTTTC	255	+
5	18589188	18589291	M06724:21:000000000-JMM2T:1:1113:9361:11127_GTAGCATG	255	+
5	18589188	18589284	M06724:21:000000000-JMM2T:1:2101:8434:23627_GTAGCATG	255	+
5	18589188	18589291	M06724:21:000000000-JMM2T:1:2119:27543:15761_GTAGCATG	255	+
5	18589188	18589291	M06724:21:000000000-JMM2T:1:1117:3989:13118_GTAGCATG	255	+
5	18589189	18589291	M06724:21:000000000-JMM2T:1:2114:18965:11038_TGTCTTGT	255	+
5	18589189	18589291	M06724:21:000000000-JMM2T:1:2111:24365:11772_CTCACACT	255	+
5	18589189	18589291	M06724:21:000000000-JMM2T:1:2119:16947:2998_TAACTCTT	255	+
5	18589189	18589291	M06724:21:000000000-JMM2T:1:2107:10573:23633_AATTAAAT	255	+
5	18589189	18589291	M06724:21:000000000-JMM2T:1:1108:14375:2958_AAAGTGAA	255	+
5	18589190	18589291	M06724:21:000000000-JMM2T:1:1102:17891:7974_TCCTTGCG	255	+
5	18589190	18589291	M06724:21:000000000-JMM2T:1:1108:6292:2981_AATTAAAT	255	+
5	18589190	18589291	M06724:21:000000000-JMM2T:1:1108:8978:17769_CTATAAGC	255	+
5	18589190	18589291	M06724:21:000000000-JMM2T:1:2117:13681:24353_CCGAGGGT	255	+
5	18589190	18589291	M06724:21:000000000-JMM2T:1:1113:27074:5190_AATTACCT	255	+
5	18589190	18589265	M06724:21:000000000-JMM2T:1:2116:12560:13627_AATTAAAT	255	+
5	18589190	18589269	M06724:21:000000000-JMM2T:1:1105:2084:13215_AATTAAAT	255	+
5	18589191	18589291	M06724:21:000000000-JMM2T:1:2108:28018:12610_AATTAATA	255	+
5	18589193	18589291	M06724:21:000000000-JMM2T:1:1116:20508:25021_GAATATTT	255	+
5	18589193	18589284	M06724:21:000000000-JMM2T:1:2119:18147:9357_GAATATTT	255	+
5	18589194	18589291	M06724:21:000000000-JMM2T:1:1106:21525:11070_ATTTACGC	255	+
5	18589194	18589291	M06724:21:000000000-JMM2T:1:1110:22942:19085_TACCTAGC	255	+
5	18589194	18589291	M06724:21:000000000-JMM2T:1:2109:22923:14115_GTCAGGCT	255	+
5	18589194	18589291	M06724:21:000000000-JMM2T:1:1110:20199:19988_ATCACAGG	255	+
5	18589194	18589291	M06724:21:000000000-JMM2T:1:1118:23699:19673_AATTATGG	255	+
5	18589194	18589291	M06724:21:000000000-JMM2T:1:2104:29200:11225_GAAGAGGG	255	+
5	18589195	18589291	M06724:21:000000000-JMM2T:1:1114:7810:8356_CGAGATAA	255	+
5	18589195	18589291	M06724:21:000000000-JMM2T:1:2105:16554:11005_GCAGATAG	255	+
5	18589195	18589291	M06724:21:000000000-JMM2T:1:1107:26609:4585_CGCTATAA	255	+
5	18589195	18589291	M06724:21:000000000-JMM2T:1:1117:26300:5326_CAGATACA	255	+
5	18589195	18589274	M06724:21:000000000-JMM2T:1:2105:25735:3489_CGAGATAA	255	+
5	18589195	18589277	M06724:21:000000000-JMM2T:1:1104:12789:22314_CGAGATAA	255	+
5	18589195	18589280	M06724:21:000000000-JMM2T:1:1101:14894:16681_CGAGATAA	255	+
5	18589195	18589281	M06724:21:000000000-JMM2T:1:1109:4481:12726_CGAGATAA	255	+
5	18589195	18589283	M06724:21:000000000-JMM2T:1:2111:7299:2919_CGAGATAA	255	+
5	18589195	18589284	M06724:21:000000000-JMM2T:1:2117:6424:17616_CGAGATAA	255	+
5	18589196	18589290	M06724:21:000000000-JMM2T:1:1115:11148:14988_CGAGATAA	255	+
5	18589196	18589291	M06724:21:000000000-JMM2T:1:1111:22089:6291_GGGGGTAT	255	+
5	18589197	18589291	M06724:21:000000000-JMM2T:1:2101:26884:5093_TCCTTCTT	255	+
5	18589197	18589291	M06724:21:000000000-JMM2T:1:2107:27107:5768_CTCTCCTC	255	+
5	18589197	18589291	M06724:21:000000000-JMM2T:1:2107:27123:5207_GCCTCTTT	255	+
5	18589197	18589291	M06724:21:000000000-JMM2T:1:1110:27565:5931_CGCTCTCC	255	+
5	18589197	18589291	M06724:21:000000000-JMM2T:1:1110:23844:8673_CGAGATAA	255	+
5	18589206	18589291	M06724:21:000000000-JMM2T:1:2117:24074:21296_TCTCTGTA	255	+
5	18589206	18589272	M06724:21:000000000-JMM2T:1:1104:25350:7615_TCTCTGTA	255	+
5	18589206	18589279	M06724:21:000000000-JMM2T:1:2111:18812:13760_TCTCTGTA	255	+
5	18589208	18589291	M06724:21:000000000-JMM2T:1:2101:27020:5897_ACTTCCCT	255	+
5	18589208	18589291	M06724:21:000000000-JMM2T:1:1104:26707:5315_TCTCTTTC	255	+
5	18589208	18589291	M06724:21:000000000-JMM2T:1:1108:23081:17304_TCTCTGTA	255	+
5	18589212	18589291	M06724:21:000000000-JMM2T:1:1118:8566:24608_CTTGGTTA	255	+
5	18589212	18589291	M06724:21:000000000-JMM2T:1:1117:10222:15060_TTCTTAAT	255	+
5	18589212	18589291	M06724:21:000000000-JMM2T:1:1102:22051:13814_CCTTCGGT	255	+
5	18589212	18589291	M06724:21:000000000-JMM2T:1:1102:20128:14214_AAGTCTAT	255	+
5	18589212	18589291	M06724:21:000000000-JMM2T:1:2114:26758:14633_CTGATACG	255	+
5	18589212	18589291	M06724:21:000000000-JMM2T:1:2112:13153:12824_GTGGTGTT	255	+
5	18589212	18589291	M06724:21:000000000-JMM2T:1:2111:10396:7564_GGACTAAG	255	+
5	18589212	18589291	M06724:21:000000000-JMM2T:1:2111:22508:25190_GCAACAAA	255	+
5	18589212	18589291	M06724:21:000000000-JMM2T:1:2106:15579:2778_GGCTTTGC	255	+
5	18589212	18589291	M06724:21:000000000-JMM2T:1:2105:18660:16742_GTCGGAGC	255	+
5	18589212	18589291	M06724:21:000000000-JMM2T:1:2105:8064:23786_AGATAACG	255	+
5	18589212	18589291	M06724:21:000000000-JMM2T:1:2104:24146:23378_ATGGCTTC	255	+
5	18589212	18589291	M06724:21:000000000-JMM2T:1:2102:18533:1595_TTTTCCTC	255	+
5	18589212	18589291	M06724:21:000000000-JMM2T:1:2117:26068:12913_TGGGTTGT	255	+
5	18589212	18589291	M06724:21:000000000-JMM2T:1:2101:5735:4024_CGTCAAGC	255	+
5	18589212	18589291	M06724:21:000000000-JMM2T:1:2101:17267:12089_GCCGCAGC	255	+
5	18589212	18589291	M06724:21:000000000-JMM2T:1:2101:23667:21516_CACCGCGG	255	+
5	18589212	18589291	M06724:21:000000000-JMM2T:1:1116:20053:3898_CAAGTTGC	255	+
5	18589212	18589291	M06724:21:000000000-JMM2T:1:1116:20987:20404_AGGAGGCT	255	+
5	18589212	18589291	M06724:21:000000000-JMM2T:1:1115:21989:19857_CTTCGATG	255	+
5	18589212	18589291	M06724:21:000000000-JMM2T:1:1115:12089:23724_TATCTAGT	255	+
5	18589212	18589291	M06724:21:000000000-JMM2T:1:1115:16971:23757_CGATTTTG	255	+
5	18589212	18589291	M06724:21:000000000-JMM2T:1:1115:16177:24434_ACTACGTT	255	+
5	18589212	18589291	M06724:21:000000000-JMM2T:1:1113:6058:10227_TCCTACAT	255	+
5	18589212	18589291	M06724:21:000000000-JMM2T:1:1114:14951:5842_CGAGTGAC	255	+
5	18589212	18589291	M06724:21:000000000-JMM2T:1:1114:3853:10101_TCTGAGCA	255	+
5	18589212	18589291	M06724:21:000000000-JMM2T:1:1114:8006:22532_GTGATCCG	255	+
5	18589212	18589291	M06724:21:000000000-JMM2T:1:1111:12682:4480_GTTACGTC	255	+
5	18589212	18589291	M06724:21:000000000-JMM2T:1:1110:2282:11615_AAGTAGAG	255	+
5	18589212	18589291	M06724:21:000000000-JMM2T:1:1110:3779:11721_TGCTGGCT	255	+
5	18589212	18589291	M06724:21:000000000-JMM2T:1:1110:6837:23168_CGTTTTTT	255	+
5	18589212	18589291	M06724:21:000000000-JMM2T:1:1108:4032:13700_GATGTGTA	255	+
5	18589212	18589291	M06724:21:000000000-JMM2T:1:1107:11710:5480_CTCTTTCG	255	+
5	18589212	18589291	M06724:21:000000000-JMM2T:1:1107:14390:11060_ACAAATAC	255	+
5	18589212	18589291	M06724:21:000000000-JMM2T:1:1107:11134:14879_AAATCGGG	255	+
5	18589212	18589291	M06724:21:000000000-JMM2T:1:1106:14398:15908_TGGTGGTG	255	+
5	18589212	18589291	M06724:21:000000000-JMM2T:1:1106:15145:16003_CTACTCAC	255	+
5	18589212	18589291	M06724:21:000000000-JMM2T:1:1105:12581:2438_GGGCAGCT	255	+
5	18589212	18589291	M06724:21:000000000-JMM2T:1:1105:19409:19509_CCCCAGGG	255	+
5	18589212	18589291	M06724:21:000000000-JMM2T:1:1105:10570:23426_GAATACGT	255	+
5	18589212	18589291	M06724:21:000000000-JMM2T:1:1105:11611:25188_TTTAGATC	255	+
5	18589212	18589291	M06724:21:000000000-JMM2T:1:1104:10640:2067_TTTACTCT	255	+
5	18589212	18589291	M06724:21:000000000-JMM2T:1:1118:11915:14742_CCTCCTTT	255	+
5	18589212	18589291	M06724:21:000000000-JMM2T:1:1117:11618:5978_CGTACGCT	255	+
5	18589212	18589291	M06724:21:000000000-JMM2T:1:1117:10998:19050_CCGTGTTG	255	+
5	18589212	18589291	M06724:21:000000000-JMM2T:1:2118:11816:7291_CTGTTGCC	255	+
5	18589212	18589291	M06724:21:000000000-JMM2T:1:2114:9754:6462_CCATTGAT	255	+
5	18589212	18589291	M06724:21:000000000-JMM2T:1:1117:15581:6295_CTACTGGA	255	+
5	18589212	18589291	M06724:21:000000000-JMM2T:1:2104:7619:19746_GTGTAACG	255	+
5	18589212	18589291	M06724:21:000000000-JMM2T:1:2117:23431:15705_CTGGTTGG	255	+
5	18589212	18589291	M06724:21:000000000-JMM2T:1:2103:15011:16985_GAGATTTC	255	+
5	18589212	18589291	M06724:21:000000000-JMM2T:1:1117:6241:18383_GATGCGCC	255	+
5	18589212	18589291	M06724:21:000000000-JMM2T:1:1117:20569:5523_AGCTTGAT	255	+
5	18589213	18589291	M06724:21:000000000-JMM2T:1:2111:19938:18335_CCCGTTCA	255	+
5	18589213	18589291	M06724:21:000000000-JMM2T:1:1119:17424:1909_TTTAAGGG	255	+
5	18589213	18589291	M06724:21:000000000-JMM2T:1:1114:11199:18494_ACGCCTGG	255	+
5	18589213	18589291	M06724:21:000000000-JMM2T:1:1109:14001:11509_CGGGGTTT	255	+
5	18589213	18589291	M06724:21:000000000-JMM2T:1:1102:9010:19038_ACAATGCC	255	+
5	18589213	18589291	M06724:21:000000000-JMM2T:1:2107:18972:14581_ACACCAAA	255	+
5	18589213	18589291	M06724:21:000000000-JMM2T:1:2101:24295:19004_TTTCTAAC	255	+
5	18589213	18589291	M06724:21:000000000-JMM2T:1:1119:21600:19379_ACGTCTTC	255	+
5	18589213	18589291	M06724:21:000000000-JMM2T:1:1112:14436:8480_TCGCCGGC	255	+
5	18589213	18589291	M06724:21:000000000-JMM2T:1:1108:7394:13040_ACTAAAGT	255	+
5	18589213	18589291	M06724:21:000000000-JMM2T:1:1108:21860:18271_TTCTCAAT	255	+
5	18589213	18589291	M06724:21:000000000-JMM2T:1:1109:4100:9183_GCAAATGG	255	+
5	18589213	18589291	M06724:21:000000000-JMM2T:1:1102:9880:2781_TAAAGGGT	255	+
5	18589213	18589291	M06724:21:000000000-JMM2T:1:1102:21720:6160_CGCTAACT	255	+
5	18589213	18589291	M06724:21:000000000-JMM2T:1:1102:20043:11016_TAATGAAC	255	+
5	18589213	18589291	M06724:21:000000000-JMM2T:1:1102:9732:23668_CCGTTTTC	255	+
5	18589213	18589291	M06724:21:000000000-JMM2T:1:1101:24182:9436_CGGGTGCT	255	+
5	18589213	18589291	M06724:21:000000000-JMM2T:1:1101:17355:21327_GTCACTTA	255	+
5	18589213	18589291	M06724:21:000000000-JMM2T:1:2114:16037:9202_ATGTGATA	255	+
5	18589213	18589291	M06724:21:000000000-JMM2T:1:2114:9454:20608_CCGGGAAG	255	+
5	18589213	18589291	M06724:21:000000000-JMM2T:1:2114:11095:22246_GCCACATA	255	+
5	18589213	18589291	M06724:21:000000000-JMM2T:1:2115:23087:1446_GTCGGCAG	255	+
5	18589213	18589291	M06724:21:000000000-JMM2T:1:2115:22638:3320_CGTCAGAG	255	+
5	18589213	18589291	M06724:21:000000000-JMM2T:1:2115:16695:23346_GGCGTGAT	255	+
5	18589213	18589291	M06724:21:000000000-JMM2T:1:2113:25676:9129_CAAGGCTA	255	+
5	18589213	18589291	M06724:21:000000000-JMM2T:1:2113:6477:9313_TGCCGCGT	255	+
5	18589213	18589291	M06724:21:000000000-JMM2T:1:2112:6416:9439_CTCGCTAA	255	+
5	18589213	18589291	M06724:21:000000000-JMM2T:1:2112:11664:14038_TCGATTAG	255	+
5	18589213	18589291	M06724:21:000000000-JMM2T:1:2112:19527:16040_ATTGTGGT	255	+
5	18589213	18589291	M06724:21:000000000-JMM2T:1:2112:28042:17874_CGTGAAGC	255	+
5	18589213	18589291	M06724:21:000000000-JMM2T:1:2110:14806:3287_TTTCATAG	255	+
5	18589213	18589291	M06724:21:000000000-JMM2T:1:2110:18820:9478_CTTGATTA	255	+
5	18589213	18589291	M06724:21:000000000-JMM2T:1:2110:26750:12782_ATCGATCA	255	+
5	18589213	18589291	M06724:21:000000000-JMM2T:1:2111:4352:9628_CCTTTACG	255	+
5	18589213	18589291	M06724:21:000000000-JMM2T:1:2111:15687:17161_TGTTAGTG	255	+
5	18589213	18589291	M06724:21:000000000-JMM2T:1:2111:24399:22104_AGGTTACA	255	+
5	18589213	18589291	M06724:21:000000000-JMM2T:1:2109:26154:5421_TTGCGGGT	255	+
5	18589213	18589291	M06724:21:000000000-JMM2T:1:2109:6491:8208_CCGCGCTT	255	+
5	18589213	18589291	M06724:21:000000000-JMM2T:1:2109:27295:20700_CAGGATAG	255	+
5	18589213	18589291	M06724:21:000000000-JMM2T:1:2108:13142:7836_GCAACAAA	255	+
5	18589213	18589291	M06724:21:000000000-JMM2T:1:2108:19983:11380_GTAACGTA	255	+
5	18589213	18589291	M06724:21:000000000-JMM2T:1:2108:28914:13322_AGGTCATC	255	+
5	18589213	18589291	M06724:21:000000000-JMM2T:1:2108:16590:16285_CAAGTTGC	255	+
5	18589213	18589291	M06724:21:000000000-JMM2T:1:2107:8766:3952_GATTGTTG	255	+
5	18589213	18589291	M06724:21:000000000-JMM2T:1:2107:17328:7985_CAATAAGA	255	+
5	18589213	18589291	M06724:21:000000000-JMM2T:1:2107:25519:8360_CACGCTCT	255	+
5	18589213	18589291	M06724:21:000000000-JMM2T:1:2107:17627:9344_CATACTGA	255	+
5	18589213	18589291	M06724:21:000000000-JMM2T:1:2106:23470:9868_AATGATGC	255	+
5	18589213	18589291	M06724:21:000000000-JMM2T:1:2106:29398:10394_CCGAACAG	255	+
5	18589213	18589291	M06724:21:000000000-JMM2T:1:2105:21406:7636_TTAGCGTT	255	+
5	18589213	18589291	M06724:21:000000000-JMM2T:1:2105:28859:9286_TAATTTAT	255	+
5	18589213	18589291	M06724:21:000000000-JMM2T:1:2104:23416:10287_GTGGATGT	255	+
5	18589213	18589291	M06724:21:000000000-JMM2T:1:2104:19482:10693_CAAGCAGA	255	+
5	18589213	18589291	M06724:21:000000000-JMM2T:1:2104:22214:18580_AAAAATCT	255	+
5	18589213	18589291	M06724:21:000000000-JMM2T:1:2104:22986:23710_GCAGTACA	255	+
5	18589213	18589291	M06724:21:000000000-JMM2T:1:2103:27248:20419_GATGGGTG	255	+
5	18589213	18589291	M06724:21:000000000-JMM2T:1:2102:22174:8408_CGACCACT	255	+
5	18589213	18589291	M06724:21:000000000-JMM2T:1:2102:19146:9830_TGCAGGGG	255	+
5	18589213	18589291	M06724:21:000000000-JMM2T:1:2102:24426:10134_GCCGTCTG	255	+
5	18589213	18589291	M06724:21:000000000-JMM2T:1:2102:17782:10967_CTTACAGG	255	+
5	18589213	18589291	M06724:21:000000000-JMM2T:1:2102:21704:16259_GTCATTGT	255	+
5	18589213	18589291	M06724:21:000000000-JMM2T:1:2117:20845:7651_CGTTGCCA	255	+
5	18589213	18589291	M06724:21:000000000-JMM2T:1:2117:6184:16288_AGGTCTCG	255	+
5	18589213	18589291	M06724:21:000000000-JMM2T:1:2117:15380:25045_ACTGAGAG	255	+
5	18589213	18589291	M06724:21:000000000-JMM2T:1:2116:28983:15033_CGTTTCCT	255	+
5	18589213	18589291	M06724:21:000000000-JMM2T:1:2116:28913:15460_CCGTGACG	255	+
5	18589213	18589291	M06724:21:000000000-JMM2T:1:2101:15210:13767_ACAATCTT	255	+
5	18589213	18589291	M06724:21:000000000-JMM2T:1:1119:9463:3993_CGTTGTCG	255	+
5	18589213	18589291	M06724:21:000000000-JMM2T:1:1119:16813:4569_GTGGGCTC	255	+
5	18589213	18589291	M06724:21:000000000-JMM2T:1:1119:16414:4785_GTAATTGG	255	+
5	18589213	18589291	M06724:21:000000000-JMM2T:1:1119:18338:5765_ATATTCTG	255	+
5	18589213	18589291	M06724:21:000000000-JMM2T:1:1119:25917:17518_CTACCGTG	255	+
5	18589213	18589291	M06724:21:000000000-JMM2T:1:1116:13754:5226_TTCAGCGG	255	+
5	18589213	18589291	M06724:21:000000000-JMM2T:1:1116:4840:6072_CGGTTGGT	255	+
5	18589213	18589291	M06724:21:000000000-JMM2T:1:1116:16068:11497_CACATAAA	255	+
5	18589213	18589291	M06724:21:000000000-JMM2T:1:1116:24029:16460_CGAACTTG	255	+
5	18589213	18589291	M06724:21:000000000-JMM2T:1:1116:24637:18939_CGTCTATC	255	+
5	18589213	18589291	M06724:21:000000000-JMM2T:1:1115:24506:4366_GATCATGG	255	+
5	18589213	18589291	M06724:21:000000000-JMM2T:1:1115:18057:10352_TTTTCTGA	255	+
5	18589213	18589291	M06724:21:000000000-JMM2T:1:1115:24385:13075_TGACTGCT	255	+
5	18589213	18589291	M06724:21:000000000-JMM2T:1:1115:4125:20957_GCGGGCGT	255	+
5	18589213	18589291	M06724:21:000000000-JMM2T:1:1113:28094:10137_AGGTGTTG	255	+
5	18589213	18589291	M06724:21:000000000-JMM2T:1:1112:12334:1920_GACGAGGG	255	+
5	18589213	18589291	M06724:21:000000000-JMM2T:1:1112:27862:15936_ATATGGGT	255	+
5	18589213	18589291	M06724:21:000000000-JMM2T:1:1112:2740:18005_ACCACACC	255	+
5	18589213	18589291	M06724:21:000000000-JMM2T:1:1111:26773:7106_CATTGGAG	255	+
5	18589213	18589291	M06724:21:000000000-JMM2T:1:1111:9839:13676_CACTCACT	255	+
5	18589213	18589291	M06724:21:000000000-JMM2T:1:1111:5985:19551_AAGCAGGT	255	+
5	18589213	18589291	M06724:21:000000000-JMM2T:1:1111:21783:19887_ACACGTCA	255	+
5	18589213	18589291	M06724:21:000000000-JMM2T:1:1111:19958:25121_GTAAATGA	255	+
5	18589213	18589291	M06724:21:000000000-JMM2T:1:1110:20012:11216_TCTGTTTT	255	+
5	18589213	18589291	M06724:21:000000000-JMM2T:1:1110:3442:14536_GCTTGTTA	255	+
5	18589213	18589291	M06724:21:000000000-JMM2T:1:1110:9231:17210_AACATAAG	255	+
5	18589213	18589291	M06724:21:000000000-JMM2T:1:1109:24413:3635_GTATCGTT	255	+
5	18589213	18589291	M06724:21:000000000-JMM2T:1:1109:11173:7736_TTTTAACA	255	+
5	18589213	18589291	M06724:21:000000000-JMM2T:1:1109:10334:8754_TGGCGTTT	255	+
5	18589213	18589291	M06724:21:000000000-JMM2T:1:1109:5633:9919_CTGGTTGG	255	+
5	18589213	18589291	M06724:21:000000000-JMM2T:1:1109:5189:15105_GTGTGTTC	255	+
5	18589213	18589291	M06724:21:000000000-JMM2T:1:1109:18393:16612_GTCACAGG	255	+
5	18589213	18589291	M06724:21:000000000-JMM2T:1:1108:6772:5629_TTATGTTT	255	+
5	18589213	18589291	M06724:21:000000000-JMM2T:1:1108:16795:9671_TAAGTCAT	255	+
5	18589213	18589291	M06724:21:000000000-JMM2T:1:1107:3695:19618_AGCTGTGT	255	+
5	18589213	18589291	M06724:21:000000000-JMM2T:1:1107:14382:20495_TGGTTCTC	255	+
5	18589213	18589291	M06724:21:000000000-JMM2T:1:1107:16521:23680_GATCAACG	255	+
5	18589213	18589291	M06724:21:000000000-JMM2T:1:1106:14588:2086_CTGTATTG	255	+
5	18589213	18589291	M06724:21:000000000-JMM2T:1:1106:23051:12144_CACCGGGT	255	+
5	18589213	18589291	M06724:21:000000000-JMM2T:1:1106:17083:16518_GGATAACT	255	+
5	18589213	18589290	M06724:21:000000000-JMM2T:1:1106:5706:22516_TTCTCCAC	255	+
5	18589213	18589291	M06724:21:000000000-JMM2T:1:1105:21473:7455_GAACGAAA	255	+
5	18589213	18589291	M06724:21:000000000-JMM2T:1:1105:12592:10744_TAACGACA	255	+
5	18589213	18589291	M06724:21:000000000-JMM2T:1:1105:25266:13416_GCAAGATC	255	+
5	18589213	18589291	M06724:21:000000000-JMM2T:1:1105:6792:13921_ACTTAAAC	255	+
5	18589213	18589291	M06724:21:000000000-JMM2T:1:1105:3755:14219_CTTTCTCG	255	+
5	18589213	18589291	M06724:21:000000000-JMM2T:1:1105:26137:18719_CGTGCTCG	255	+
5	18589213	18589291	M06724:21:000000000-JMM2T:1:1105:13297:23902_GGGGTAGG	255	+
5	18589213	18589291	M06724:21:000000000-JMM2T:1:1104:9761:16974_TATTTCAT	255	+
5	18589213	18589291	M06724:21:000000000-JMM2T:1:1104:11914:20581_CGGTCTAT	255	+
5	18589213	18589291	M06724:21:000000000-JMM2T:1:1104:9150:23050_CTAGCCAA	255	+
5	18589213	18589291	M06724:21:000000000-JMM2T:1:1103:6889:6729_AAATAGAC	255	+
5	18589213	18589291	M06724:21:000000000-JMM2T:1:1103:11314:20801_CTAGCTGC	255	+
5	18589213	18589291	M06724:21:000000000-JMM2T:1:1118:20092:10255_TCGATTGT	255	+
5	18589213	18589291	M06724:21:000000000-JMM2T:1:1118:25198:21068_AGATCCGA	255	+
5	18589213	18589291	M06724:21:000000000-JMM2T:1:1117:24188:3097_GCGTGCTG	255	+
5	18589213	18589291	M06724:21:000000000-JMM2T:1:1117:23157:8938_ATCAACCT	255	+
5	18589213	18589291	M06724:21:000000000-JMM2T:1:1117:18847:22068_ACACCTGA	255	+
5	18589213	18589291	M06724:21:000000000-JMM2T:1:2118:9415:9673_CGCGTAGA	255	+
5	18589213	18589291	M06724:21:000000000-JMM2T:1:2118:13909:12735_GCGATCGG	255	+
5	18589213	18589291	M06724:21:000000000-JMM2T:1:2119:17890:14216_GGCTTCAC	255	+
5	18589213	18589291	M06724:21:000000000-JMM2T:1:1102:15637:6734_TTCGTCGC	255	+
5	18589213	18589291	M06724:21:000000000-JMM2T:1:2114:16122:4162_GCATTTCT	255	+
5	18589213	18589291	M06724:21:000000000-JMM2T:1:2114:14619:9706_TGCTGCAT	255	+
5	18589213	18589291	M06724:21:000000000-JMM2T:1:2113:11156:10402_CCTTCGTA	255	+
5	18589213	18589291	M06724:21:000000000-JMM2T:1:2112:23843:5420_ACCTTCTT	255	+
5	18589213	18589291	M06724:21:000000000-JMM2T:1:2109:8741:12936_AGATGATG	255	+
5	18589213	18589291	M06724:21:000000000-JMM2T:1:2109:24704:16453_CCGATATT	255	+
5	18589213	18589291	M06724:21:000000000-JMM2T:1:2107:11704:11115_GCAGCCCA	255	+
5	18589213	18589291	M06724:21:000000000-JMM2T:1:2107:18601:22184_CTAGCCAA	255	+
5	18589213	18589291	M06724:21:000000000-JMM2T:1:2104:17515:20428_CTGGGCCG	255	+
5	18589213	18589291	M06724:21:000000000-JMM2T:1:2102:19508:2687_TAAATTTA	255	+
5	18589213	18589291	M06724:21:000000000-JMM2T:1:2101:20828:23652_GTCGAGTT	255	+
5	18589213	18589291	M06724:21:000000000-JMM2T:1:1119:24970:10127_CGGATGTG	255	+
5	18589213	18589291	M06724:21:000000000-JMM2T:1:1116:12937:14890_TTGAATTT	255	+
5	18589213	18589291	M06724:21:000000000-JMM2T:1:1113:6328:21710_GAACTGGT	255	+
5	18589213	18589291	M06724:21:000000000-JMM2T:1:1114:7599:22779_CATGGGTT	255	+
5	18589213	18589291	M06724:21:000000000-JMM2T:1:1111:21817:22262_GCGTTGAG	255	+
5	18589213	18589291	M06724:21:000000000-JMM2T:1:1108:25955:6047_TCGAGTGT	255	+
5	18589213	18589291	M06724:21:000000000-JMM2T:1:1103:25481:3294_CACTTCAT	255	+
5	18589213	18589291	M06724:21:000000000-JMM2T:1:1117:15687:9350_CAGTTTTG	255	+
5	18589213	18589291	M06724:21:000000000-JMM2T:1:2118:21208:2897_GCCTGTTT	255	+
5	18589213	18589291	M06724:21:000000000-JMM2T:1:2114:21458:9175_GTCGTCGT	255	+
5	18589213	18589291	M06724:21:000000000-JMM2T:1:2116:4549:16834_GATTTGCT	255	+
5	18589213	18589291	M06724:21:000000000-JMM2T:1:2114:7636:18839_ACCTTTAA	255	+
5	18589213	18589291	M06724:21:000000000-JMM2T:1:2105:26564:20380_TCCTCTGT	255	+
5	18589213	18589291	M06724:21:000000000-JMM2T:1:2116:23594:12514_GGCTAGCA	255	+
5	18589213	18589291	M06724:21:000000000-JMM2T:1:2101:6256:7113_TTCGGCTT	255	+
5	18589213	18589291	M06724:21:000000000-JMM2T:1:1105:19453:4156_TATGAGTT	255	+
5	18589213	18589290	M06724:21:000000000-JMM2T:1:1115:22421:14415_TATTTAAG	255	+
5	18589213	18589291	M06724:21:000000000-JMM2T:1:1107:19761:12025_ACACTGTA	255	+
5	18589215	18589291	M06724:21:000000000-JMM2T:1:2112:6373:14455_TTATGTTT	255	+
5	18589215	18589291	M06724:21:000000000-JMM2T:1:1111:11908:1552_CCTCCAGT	255	+
5	18589215	18589291	M06724:21:000000000-JMM2T:1:1116:10249:16867_GCTGTCGG	255	+
5	18589215	18589291	M06724:21:000000000-JMM2T:1:1101:10401:10504_TGTTCACA	255	+
5	18589215	18589291	M06724:21:000000000-JMM2T:1:2114:18854:13037_TTGCTTGT	255	+
5	18589215	18589291	M06724:21:000000000-JMM2T:1:2114:13502:15529_GGCTTTTT	255	+
5	18589215	18589291	M06724:21:000000000-JMM2T:1:2113:3828:6441_TTGCACAT	255	+
5	18589215	18589291	M06724:21:000000000-JMM2T:1:2112:9570:3329_ACTTCCGA	255	+
5	18589215	18589291	M06724:21:000000000-JMM2T:1:2110:5558:8495_CTGCAACT	255	+
5	18589215	18589291	M06724:21:000000000-JMM2T:1:2109:7661:2473_GCACAGGG	255	+
5	18589215	18589291	M06724:21:000000000-JMM2T:1:2108:9959:5812_GGCAGTGC	255	+
5	18589215	18589291	M06724:21:000000000-JMM2T:1:2107:6336:10136_CTGCGTTA	255	+
5	18589215	18589291	M06724:21:000000000-JMM2T:1:2107:17605:16800_CTCACTAT	255	+
5	18589215	18589291	M06724:21:000000000-JMM2T:1:2106:20568:12925_TCTGACCA	255	+
5	18589215	18589291	M06724:21:000000000-JMM2T:1:2105:29249:13076_GATATTCG	255	+
5	18589215	18589291	M06724:21:000000000-JMM2T:1:2105:10585:14294_CCCCCACG	255	+
5	18589215	18589291	M06724:21:000000000-JMM2T:1:2103:8899:5797_GCTAGTAA	255	+
5	18589215	18589291	M06724:21:000000000-JMM2T:1:2102:26180:17672_TCTGGTAA	255	+
5	18589215	18589291	M06724:21:000000000-JMM2T:1:2102:6527:19229_GCGTTGCG	255	+
5	18589215	18589291	M06724:21:000000000-JMM2T:1:2117:24806:6323_GCAGCATA	255	+
5	18589215	18589291	M06724:21:000000000-JMM2T:1:1119:16313:13315_GTAACTTG	255	+
5	18589215	18589291	M06724:21:000000000-JMM2T:1:1113:9560:14287_GTGTAGGT	255	+
5	18589215	18589291	M06724:21:000000000-JMM2T:1:1114:9260:4130_GGTAATTG	255	+
5	18589215	18589291	M06724:21:000000000-JMM2T:1:1112:24189:12697_CCTTTCGT	255	+
5	18589215	18589291	M06724:21:000000000-JMM2T:1:1109:12245:19474_TCCATCTC	255	+
5	18589215	18589291	M06724:21:000000000-JMM2T:1:1109:22339:24634_GATGAAAA	255	+
5	18589215	18589291	M06724:21:000000000-JMM2T:1:1108:25212:11559_TGTGTTAC	255	+
5	18589215	18589291	M06724:21:000000000-JMM2T:1:1108:25471:13126_GTGCGGTA	255	+
5	18589215	18589291	M06724:21:000000000-JMM2T:1:1106:2866:11917_TGCTACTG	255	+
5	18589215	18589291	M06724:21:000000000-JMM2T:1:1105:16897:18563_ATTTGGTT	255	+
5	18589215	18589291	M06724:21:000000000-JMM2T:1:1104:14129:7352_TAGTAACT	255	+
5	18589215	18589291	M06724:21:000000000-JMM2T:1:1103:15218:12357_TGGCAATC	255	+
5	18589215	18589291	M06724:21:000000000-JMM2T:1:1118:27293:12770_AAAGGTTT	255	+
5	18589215	18589291	M06724:21:000000000-JMM2T:1:2118:22925:8434_ACCCGACA	255	+
5	18589215	18589291	M06724:21:000000000-JMM2T:1:2114:12509:1695_GCAGCGGT	255	+
5	18589215	18589291	M06724:21:000000000-JMM2T:1:2117:3907:6720_TGTGCAGT	255	+
5	18589215	18589291	M06724:21:000000000-JMM2T:1:1113:7948:21233_CCGCCCAC	255	+
5	18589215	18589291	M06724:21:000000000-JMM2T:1:1116:5695:17886_GAGAATGG	255	+
5	18589215	18589291	M06724:21:000000000-JMM2T:1:2108:8779:14621_CTGATGTT	255	+
5	18589216	18589291	M06724:21:000000000-JMM2T:1:1102:12701:10120_CTTATACG	255	+
5	18589216	18589291	M06724:21:000000000-JMM2T:1:1119:9856:23856_GGTTCGGC	255	+
5	18589216	18589291	M06724:21:000000000-JMM2T:1:1102:19704:7666_ACGCGGTT	255	+
5	18589216	18589291	M06724:21:000000000-JMM2T:1:1101:7977:3893_CAAATGTT	255	+
5	18589216	18589291	M06724:21:000000000-JMM2T:1:1101:5357:14846_CGTAGAAA	255	+
5	18589216	18589291	M06724:21:000000000-JMM2T:1:1101:10641:17995_ACGCATCA	255	+
5	18589216	18589291	M06724:21:000000000-JMM2T:1:2115:17336:2169_TGGTTCTT	255	+
5	18589216	18589291	M06724:21:000000000-JMM2T:1:2112:25732:15341_TGTTCTGG	255	+
5	18589216	18589291	M06724:21:000000000-JMM2T:1:2112:23535:17294_CGGCGGTG	255	+
5	18589216	18589291	M06724:21:000000000-JMM2T:1:2112:21353:18896_TGGGTAAG	255	+
5	18589216	18589291	M06724:21:000000000-JMM2T:1:2110:12736:2301_CATTAGGT	255	+
5	18589216	18589291	M06724:21:000000000-JMM2T:1:2110:29507:10813_ACACTGAG	255	+
5	18589216	18589291	M06724:21:000000000-JMM2T:1:2110:21785:21959_TGCTCCAA	255	+
5	18589216	18589291	M06724:21:000000000-JMM2T:1:2111:17537:1568_TGGCGGCG	255	+
5	18589216	18589291	M06724:21:000000000-JMM2T:1:2111:8012:7211_GCGGATCA	255	+
5	18589216	18589291	M06724:21:000000000-JMM2T:1:2111:8330:8532_CCTCACGA	255	+
5	18589216	18589291	M06724:21:000000000-JMM2T:1:2108:12628:24166_AGGCCTAC	255	+
5	18589216	18589291	M06724:21:000000000-JMM2T:1:2107:5709:3752_AGTAGTGA	255	+
5	18589216	18589291	M06724:21:000000000-JMM2T:1:2105:18512:14756_CAGGACTT	255	+
5	18589216	18589291	M06724:21:000000000-JMM2T:1:2103:14927:13005_CTGGTATT	255	+
5	18589216	18589291	M06724:21:000000000-JMM2T:1:2102:27562:14179_CGGCTTAT	255	+
5	18589216	18589291	M06724:21:000000000-JMM2T:1:2117:8702:14391_CCGGAGAT	255	+
5	18589216	18589291	M06724:21:000000000-JMM2T:1:1116:25640:15204_CCTCTGGG	255	+
5	18589216	18589291	M06724:21:000000000-JMM2T:1:1115:7298:14419_TCGTCTTA	255	+
5	18589216	18589291	M06724:21:000000000-JMM2T:1:1112:15912:4136_CGGATAGG	255	+
5	18589216	18589291	M06724:21:000000000-JMM2T:1:1112:11851:18641_GATACCGA	255	+
5	18589216	18589291	M06724:21:000000000-JMM2T:1:1111:7690:1977_AGCAAACG	255	+
5	18589216	18589291	M06724:21:000000000-JMM2T:1:1111:13924:10818_GCAATCGC	255	+
5	18589216	18589291	M06724:21:000000000-JMM2T:1:1110:6104:9402_TTGATGAG	255	+
5	18589216	18589291	M06724:21:000000000-JMM2T:1:1110:2892:13009_TCCTTGGC	255	+
5	18589216	18589291	M06724:21:000000000-JMM2T:1:1108:23446:22275_TCGAACGA	255	+
5	18589216	18589291	M06724:21:000000000-JMM2T:1:1105:27475:6275_CAAAGTCA	255	+
5	18589216	18589291	M06724:21:000000000-JMM2T:1:1117:21208:10107_TCATATTT	255	+
5	18589216	18589291	M06724:21:000000000-JMM2T:1:2118:20899:14771_ATGTCATT	255	+
5	18589216	18589291	M06724:21:000000000-JMM2T:1:2119:6596:19684_CTGACTGC	255	+
5	18589216	18589291	M06724:21:000000000-JMM2T:1:2113:17209:12996_AGTGCAGT	255	+
5	18589216	18589291	M06724:21:000000000-JMM2T:1:2104:4916:15143_CGGATCCT	255	+
5	18589216	18589291	M06724:21:000000000-JMM2T:1:2116:3901:15111_GTCGACTG	255	+
5	18589216	18589291	M06724:21:000000000-JMM2T:1:1119:6864:22371_CTTTTTAC	255	+
5	18589216	18589291	M06724:21:000000000-JMM2T:1:1108:26782:11074_CTTCTAGA	255	+
5	18589216	18589291	M06724:21:000000000-JMM2T:1:1118:13638:24251_TCGTCCAG	255	+
5	18589216	18589291	M06724:21:000000000-JMM2T:1:2104:19967:17729_CGGATCTA	255	+
5	18589216	18589269	M06724:21:000000000-JMM2T:1:1103:11610:8486_CGGATCTA	255	+
5	18589216	18589271	M06724:21:000000000-JMM2T:1:1115:21105:17941_CGGATCTA	255	+
5	18589216	18589274	M06724:21:000000000-JMM2T:1:2119:22600:8781_CGGATCTA	255	+
5	18589216	18589278	M06724:21:000000000-JMM2T:1:1101:4486:20890_CGGATCTA	255	+
5	18589216	18589280	M06724:21:000000000-JMM2T:1:1114:16756:11039_CGGATCTA	255	+
5	18589216	18589282	M06724:21:000000000-JMM2T:1:1116:4872:6849_CGGATCTA	255	+
5	18589217	18589291	M06724:21:000000000-JMM2T:1:1115:14321:6970_CGGATCTA	255	+
5	18589218	18589291	M06724:21:000000000-JMM2T:1:1102:4206:15673_AGTACAGG	255	+
5	18589218	18589291	M06724:21:000000000-JMM2T:1:1101:7565:4806_GGGGCAGC	255	+
5	18589218	18589291	M06724:21:000000000-JMM2T:1:2110:23026:6770_AAGGTCCA	255	+
5	18589218	18589291	M06724:21:000000000-JMM2T:1:2109:5186:16754_CGGGAAGG	255	+
5	18589218	18589291	M06724:21:000000000-JMM2T:1:2109:11266:24310_AGTAGATA	255	+
5	18589218	18589291	M06724:21:000000000-JMM2T:1:2106:13503:15136_CTTGAGTT	255	+
5	18589218	18589291	M06724:21:000000000-JMM2T:1:2105:21898:10219_ATAGGAGC	255	+
5	18589218	18589291	M06724:21:000000000-JMM2T:1:2105:26444:19953_GTGACGTC	255	+
5	18589218	18589291	M06724:21:000000000-JMM2T:1:2102:9282:9873_AACCAACA	255	+
5	18589218	18589291	M06724:21:000000000-JMM2T:1:2117:29128:14674_TGGTCAAC	255	+
5	18589218	18589291	M06724:21:000000000-JMM2T:1:2117:11479:20340_TTAGTTTC	255	+
5	18589218	18589291	M06724:21:000000000-JMM2T:1:2116:3720:8215_GTACGCCA	255	+
5	18589218	18589291	M06724:21:000000000-JMM2T:1:1115:18143:4386_ATGGGAGA	255	+
5	18589218	18589291	M06724:21:000000000-JMM2T:1:1112:18270:18584_TACAATGG	255	+
5	18589218	18589291	M06724:21:000000000-JMM2T:1:1111:3341:18825_GTTTGTTG	255	+
5	18589218	18589291	M06724:21:000000000-JMM2T:1:1110:24511:11724_CCGAGTGA	255	+
5	18589218	18589291	M06724:21:000000000-JMM2T:1:1110:13638:16770_ATAGTTGA	255	+
5	18589218	18589291	M06724:21:000000000-JMM2T:1:1109:12807:2296_GTGTCATG	255	+
5	18589218	18589291	M06724:21:000000000-JMM2T:1:1109:24930:9512_CGCTCAAT	255	+
5	18589218	18589291	M06724:21:000000000-JMM2T:1:1109:16033:14615_CGCGTATG	255	+
5	18589218	18589291	M06724:21:000000000-JMM2T:1:1106:10434:22529_CTCACGAA	255	+
5	18589218	18589291	M06724:21:000000000-JMM2T:1:1105:22945:7082_TCTCTTTC	255	+
5	18589218	18589291	M06724:21:000000000-JMM2T:1:1103:2325:16406_TAGGATAC	255	+
5	18589218	18589291	M06724:21:000000000-JMM2T:1:1117:19098:11288_CATGCTGT	255	+
5	18589218	18589291	M06724:21:000000000-JMM2T:1:2119:18644:7266_CGACTACA	255	+
5	18589218	18589291	M06724:21:000000000-JMM2T:1:2110:14985:17503_CTAGCATC	255	+
5	18589218	18589291	M06724:21:000000000-JMM2T:1:2116:21003:13127_GACGCAGC	255	+
5	18589218	18589291	M06724:21:000000000-JMM2T:1:1112:26582:13295_TGATGGCA	255	+
5	18589218	18589291	M06724:21:000000000-JMM2T:1:1106:24753:16565_AGGTAGGG	255	+
5	18589218	18589291	M06724:21:000000000-JMM2T:1:2106:18369:5385_AGTAGTTA	255	+
5	18589219	18589291	M06724:21:000000000-JMM2T:1:2117:12790:9701_ACTCGTGG	255	+
5	18589219	18589290	M06724:21:000000000-JMM2T:1:1114:21375:9953_TGTGCTGT	255	+
5	18589219	18589291	M06724:21:000000000-JMM2T:1:1105:3519:14930_TTGTCAGT	255	+
5	18589219	18589291	M06724:21:000000000-JMM2T:1:2119:10288:14419_CCGTTGGT	255	+
5	18589219	18589291	M06724:21:000000000-JMM2T:1:2119:14503:24872_TATGAGGT	255	+
5	18589220	18589291	M06724:21:000000000-JMM2T:1:2110:14262:20792_TCGTGGTT	255	+
5	18589221	18589291	M06724:21:000000000-JMM2T:1:2117:29256:16323_TCTTTTTT	255	+
5	18589222	18589291	M06724:21:000000000-JMM2T:1:2108:14661:3227_TATACGGG	255	+
5	18589222	18589291	M06724:21:000000000-JMM2T:1:2102:23804:15599_TTGGCTTA	255	+
5	18589222	18589291	M06724:21:000000000-JMM2T:1:2116:12927:12275_ATTGCAGG	255	+
5	18589222	18589291	M06724:21:000000000-JMM2T:1:2106:11305:5094_ATGCCTTA	255	+
5	18589222	18589291	M06724:21:000000000-JMM2T:1:2117:24072:15998_TGTCTGGG	255	+
5	18589222	18589291	M06724:21:000000000-JMM2T:1:1118:22634:18868_TCGGCGTA	255	+
5	18589223	18589291	M06724:21:000000000-JMM2T:1:1113:14066:21735_ATTCAGAT	255	+
5	18589223	18589291	M06724:21:000000000-JMM2T:1:1107:24084:5535_CAGGTTTT	255	+
5	18589223	18589291	M06724:21:000000000-JMM2T:1:2101:16622:20530_CAGTTAGA	255	+
5	18589223	18589291	M06724:21:000000000-JMM2T:1:1114:28633:9957_ACCTTCAG	255	+
5	18589224	18589291	M06724:21:000000000-JMM2T:1:2115:15630:4880_TTGTTTGA	255	+
5	18589224	18589291	M06724:21:000000000-JMM2T:1:2115:16511:14737_GAAAAAGA	255	+
5	18589224	18589291	M06724:21:000000000-JMM2T:1:2112:15898:1653_TTATGTCA	255	+
5	18589224	18589291	M06724:21:000000000-JMM2T:1:2112:15863:4441_AGTCACTA	255	+
5	18589224	18589291	M06724:21:000000000-JMM2T:1:2112:14220:23850_CGCCACTT	255	+
5	18589224	18589291	M06724:21:000000000-JMM2T:1:2108:10326:15797_TTCTCGGC	255	+
5	18589224	18589291	M06724:21:000000000-JMM2T:1:2107:7699:7031_AAGAATGG	255	+
5	18589224	18589291	M06724:21:000000000-JMM2T:1:2107:6771:21307_ATCTGAGA	255	+
5	18589224	18589291	M06724:21:000000000-JMM2T:1:2105:23577:16025_ATGCATGT	255	+
5	18589224	18589291	M06724:21:000000000-JMM2T:1:2104:12121:14323_TTCCGTGT	255	+
5	18589224	18589291	M06724:21:000000000-JMM2T:1:2103:9281:3796_CGCTCGTC	255	+
5	18589224	18589291	M06724:21:000000000-JMM2T:1:2102:17408:2308_GTGGTGGG	255	+
5	18589224	18589291	M06724:21:000000000-JMM2T:1:2102:8903:9516_ACGCGTCA	255	+
5	18589224	18589291	M06724:21:000000000-JMM2T:1:2117:17757:12073_TTCGAGAC	255	+
5	18589224	18589291	M06724:21:000000000-JMM2T:1:1111:27072:7398_GGATAACG	255	+
5	18589224	18589291	M06724:21:000000000-JMM2T:1:1107:12855:23663_TCTTTATT	255	+
5	18589224	18589291	M06724:21:000000000-JMM2T:1:1104:8880:19020_TTCTACTT	255	+
5	18589224	18589291	M06724:21:000000000-JMM2T:1:1118:26080:4991_CTTGCTGG	255	+
5	18589224	18589291	M06724:21:000000000-JMM2T:1:1117:25397:11384_ATCGGTGA	255	+
5	18589224	18589291	M06724:21:000000000-JMM2T:1:2118:18787:13840_GCACTTAC	255	+
5	18589224	18589291	M06724:21:000000000-JMM2T:1:2119:4799:7954_GATAGGCA	255	+
5	18589224	18589291	M06724:21:000000000-JMM2T:1:2101:23804:6143_TGGAATGT	255	+
5	18589224	18589291	M06724:21:000000000-JMM2T:1:2108:13584:9407_TCATACGG	255	+
5	18589224	18589291	M06724:21:000000000-JMM2T:1:2106:6403:8623_CATGTTTA	255	+
5	18589224	18589289	M06724:21:000000000-JMM2T:1:2108:26392:16515_TCAAAATG	255	+
5	18589224	18589291	M06724:21:000000000-JMM2T:1:1106:29214:16294_CTTCTCTC	255	+
5	18589224	18589291	M06724:21:000000000-JMM2T:1:2108:27061:12437_CTCACTTG	255	+
5	18589224	18589291	M06724:21:000000000-JMM2T:1:2108:11941:15591_CTCGCGTT	255	+
5	18589224	18589291	M06724:21:000000000-JMM2T:1:1109:20130:18035_GGATATTG	255	+
5	18589224	18589291	M06724:21:000000000-JMM2T:1:1104:17839:8560_TCCTACTG	255	+
5	18589224	18589291	M06724:21:000000000-JMM2T:1:2118:4522:13222_CGTTGGGG	255	+
5	18589224	18589291	M06724:21:000000000-JMM2T:1:2119:19334:18415_CCAGCGTG	255	+
5	18589224	18589291	M06724:21:000000000-JMM2T:1:1110:26516:15206_TTGGAACG	255	+
5	18589224	18589291	M06724:21:000000000-JMM2T:1:1101:13510:19822_TGACATAG	255	+
5	18589224	18589291	M06724:21:000000000-JMM2T:1:2114:16945:17548_CTCAGCAG	255	+
5	18589224	18589291	M06724:21:000000000-JMM2T:1:2115:2226:14661_CCACACGG	255	+
5	18589224	18589291	M06724:21:000000000-JMM2T:1:2102:4605:14448_GCAAGTTG	255	+
5	18589224	18589291	M06724:21:000000000-JMM2T:1:2113:20646:18344_GTATAATG	255	+
5	18589224	18589291	M06724:21:000000000-JMM2T:1:2112:7001:7231_TGGGATAG	255	+
5	18589224	18589291	M06724:21:000000000-JMM2T:1:2112:16498:14365_GCTCTTTG	255	+
5	18589224	18589291	M06724:21:000000000-JMM2T:1:2112:15424:19455_CGATTTGG	255	+
5	18589224	18589291	M06724:21:000000000-JMM2T:1:2111:11160:7147_GCACATTG	255	+
5	18589224	18589291	M06724:21:000000000-JMM2T:1:2106:4758:16916_CAGCCTGG	255	+
5	18589224	18589291	M06724:21:000000000-JMM2T:1:2105:25535:9493_ACCACGTG	255	+
5	18589224	18589291	M06724:21:000000000-JMM2T:1:2103:15092:24159_GGATGAGG	255	+
5	18589224	18589291	M06724:21:000000000-JMM2T:1:2116:27280:17691_CTTTAATG	255	+
5	18589224	18589291	M06724:21:000000000-JMM2T:1:1119:14471:9972_CTAGTGTG	255	+
5	18589224	18589291	M06724:21:000000000-JMM2T:1:1112:26187:9127_CTTGATGT	255	+
5	18589224	18589291	M06724:21:000000000-JMM2T:1:1107:6446:4828_AATTAGTG	255	+
5	18589224	18589291	M06724:21:000000000-JMM2T:1:1118:13155:14232_TGTACATG	255	+
5	18589224	18589291	M06724:21:000000000-JMM2T:1:2118:16086:6190_GCCGCCAC	255	+
5	18589224	18589291	M06724:21:000000000-JMM2T:1:2118:27503:7422_TAGCTCAG	255	+
5	18589224	18589269	M06724:21:000000000-JMM2T:1:1116:26520:13544_CTCACTTG	255	+
5	18589224	18589274	M06724:21:000000000-JMM2T:1:2112:20723:18376_CTCACTTG	255	+
5	18589224	18589281	M06724:21:000000000-JMM2T:1:1103:6197:19983_CTCACTTG	255	+
5	18589225	18589291	M06724:21:000000000-JMM2T:1:1102:20354:13121_AACTATTT	255	+
5	18589225	18589291	M06724:21:000000000-JMM2T:1:1102:25781:22635_ATAACGGT	255	+
5	18589225	18589291	M06724:21:000000000-JMM2T:1:1101:16720:17773_CACTACTT	255	+
5	18589225	18589291	M06724:21:000000000-JMM2T:1:1101:10374:21786_CCCGCGAT	255	+
5	18589225	18589291	M06724:21:000000000-JMM2T:1:2113:25542:16114_AAATTGTC	255	+
5	18589225	18589291	M06724:21:000000000-JMM2T:1:2113:21825:17100_CACTCGGT	255	+
5	18589225	18589291	M06724:21:000000000-JMM2T:1:2113:22946:22333_ACTAGATT	255	+
5	18589225	18589291	M06724:21:000000000-JMM2T:1:2112:29110:12884_ATGGCACG	255	+
5	18589225	18589291	M06724:21:000000000-JMM2T:1:2112:16829:15851_TTCCGATA	255	+
5	18589225	18589291	M06724:21:000000000-JMM2T:1:2110:22964:3679_CAGTCACG	255	+
5	18589225	18589291	M06724:21:000000000-JMM2T:1:2111:4278:9309_CTGCTGCT	255	+
5	18589225	18589291	M06724:21:000000000-JMM2T:1:2107:10545:7309_CGATACGT	255	+
5	18589225	18589291	M06724:21:000000000-JMM2T:1:2107:10368:18391_TAAGAGGT	255	+
5	18589225	18589291	M06724:21:000000000-JMM2T:1:2106:17763:12837_CACAGACC	255	+
5	18589225	18589291	M06724:21:000000000-JMM2T:1:2106:2858:17119_CCACCTTA	255	+
5	18589225	18589291	M06724:21:000000000-JMM2T:1:2117:10074:6385_CTCTCAGC	255	+
5	18589225	18589291	M06724:21:000000000-JMM2T:1:2116:18370:6996_TCGGGTCG	255	+
5	18589225	18589291	M06724:21:000000000-JMM2T:1:2116:11159:13808_ATGGTGGT	255	+
5	18589225	18589291	M06724:21:000000000-JMM2T:1:1119:18286:13701_CGCGTGAT	255	+
5	18589225	18589291	M06724:21:000000000-JMM2T:1:1116:10297:5974_ATTACTCG	255	+
5	18589225	18589291	M06724:21:000000000-JMM2T:1:1116:16816:9631_CCCTTGGC	255	+
5	18589225	18589291	M06724:21:000000000-JMM2T:1:1116:12057:20555_AGATGGCA	255	+
5	18589225	18589291	M06724:21:000000000-JMM2T:1:1115:17068:21511_GCATTTGC	255	+
5	18589225	18589291	M06724:21:000000000-JMM2T:1:1114:3939:9203_CACGGGCT	255	+
5	18589225	18589291	M06724:21:000000000-JMM2T:1:1112:24116:14515_CCTCGTGC	255	+
5	18589225	18589291	M06724:21:000000000-JMM2T:1:1112:26902:17037_ATGATTGC	255	+
5	18589225	18589291	M06724:21:000000000-JMM2T:1:1110:10504:3535_AGTAGGTA	255	+
5	18589225	18589291	M06724:21:000000000-JMM2T:1:1110:9956:17616_CTAGCCAA	255	+
5	18589225	18589291	M06724:21:000000000-JMM2T:1:1109:1879:11905_TCTCGTTC	255	+
5	18589225	18589290	M06724:21:000000000-JMM2T:1:1107:24257:23761_CTTTTATT	255	+
5	18589225	18589291	M06724:21:000000000-JMM2T:1:1107:23745:24181_TACGTAGT	255	+
5	18589225	18589291	M06724:21:000000000-JMM2T:1:1106:7898:5281_CCTCTGGT	255	+
5	18589225	18589291	M06724:21:000000000-JMM2T:1:1105:15959:17484_GTGAACAA	255	+
5	18589225	18589291	M06724:21:000000000-JMM2T:1:1105:13458:19442_TTTGCTAA	255	+
5	18589225	18589291	M06724:21:000000000-JMM2T:1:1104:24295:20918_TACTCGTC	255	+
5	18589225	18589291	M06724:21:000000000-JMM2T:1:1103:19650:19251_GACTCTTT	255	+
5	18589225	18589291	M06724:21:000000000-JMM2T:1:1118:22685:22714_ATGGGGAC	255	+
5	18589225	18589291	M06724:21:000000000-JMM2T:1:2119:3843:17104_CGCCGCCG	255	+
5	18589225	18589291	M06724:21:000000000-JMM2T:1:2111:14139:2893_AGGACCAC	255	+
5	18589225	18589291	M06724:21:000000000-JMM2T:1:2104:27943:18050_TGATGGCA	255	+
5	18589225	18589291	M06724:21:000000000-JMM2T:1:2103:12998:23438_ACTCGGGC	255	+
5	18589225	18589291	M06724:21:000000000-JMM2T:1:2101:12233:11707_TAAGACGG	255	+
5	18589225	18589291	M06724:21:000000000-JMM2T:1:1113:25805:15686_TGCAGTAG	255	+
5	18589225	18589291	M06724:21:000000000-JMM2T:1:1112:25180:18396_CCATTGAT	255	+
5	18589225	18589291	M06724:21:000000000-JMM2T:1:2106:11970:21158_TAGTAGTA	255	+
5	18589225	18589291	M06724:21:000000000-JMM2T:1:1104:19368:7326_TCTGGATT	255	+
5	18589225	18589291	M06724:21:000000000-JMM2T:1:2119:18697:15290_ACCACAGT	255	+
5	18589225	18589291	M06724:21:000000000-JMM2T:1:1108:19688:14976_TAAGTTGC	255	+
5	18589225	18589291	M06724:21:000000000-JMM2T:1:1117:25835:11745_GATGGGAC	255	+
5	18589225	18589291	M06724:21:000000000-JMM2T:1:1117:14129:20950_TGTGCACC	255	+
5	18589225	18589291	M06724:21:000000000-JMM2T:1:2110:14557:14599_ATTAAATG	255	+
5	18589225	18589291	M06724:21:000000000-JMM2T:1:2111:20797:16295_CGAAGGGT	255	+
5	18589225	18589291	M06724:21:000000000-JMM2T:1:2119:3539:14350_CCGTACGT	255	+
5	18589225	18589291	M06724:21:000000000-JMM2T:1:2104:11549:11269_GATCGGCT	255	+
5	18589225	18589291	M06724:21:000000000-JMM2T:1:2112:18724:8393_CGGGACGG	255	+
5	18589225	18589291	M06724:21:000000000-JMM2T:1:2109:15480:4937_TTCGTGGT	255	+
5	18589225	18589291	M06724:21:000000000-JMM2T:1:2119:5129:16108_GAGCGTCT	255	+
5	18589226	18589291	M06724:21:000000000-JMM2T:1:2114:4113:12273_CGCGGTGT	255	+
5	18589226	18589291	M06724:21:000000000-JMM2T:1:2113:16671:19449_CTTCGTCT	255	+
5	18589226	18589291	M06724:21:000000000-JMM2T:1:2111:5183:4879_ATCCGTCC	255	+
5	18589226	18589291	M06724:21:000000000-JMM2T:1:2104:13459:24774_CATTTCCT	255	+
5	18589226	18589291	M06724:21:000000000-JMM2T:1:2117:24830:12130_GGGGCAGG	255	+
5	18589226	18589291	M06724:21:000000000-JMM2T:1:2101:25449:23117_TAATCGGA	255	+
5	18589226	18589291	M06724:21:000000000-JMM2T:1:2115:12065:15534_TCACGATT	255	+
5	18589226	18589291	M06724:21:000000000-JMM2T:1:1103:2573:9954_AATCCCGA	255	+
5	18589226	18589291	M06724:21:000000000-JMM2T:1:2112:13505:13650_CTCACTTG	255	+
5	18589226	18589291	M06724:21:000000000-JMM2T:1:1112:24760:5243_ATTCATGG	255	+
5	18589226	18589291	M06724:21:000000000-JMM2T:1:1105:8084:6552_CTACAGTA	255	+
5	18589226	18589272	M06724:21:000000000-JMM2T:1:1108:21401:20906_ATTCATGG	255	+
5	18589228	18589291	M06724:21:000000000-JMM2T:1:1110:8387:16663_ACGGCATT	255	+
5	18589228	18589291	M06724:21:000000000-JMM2T:1:1101:12054:6477_GCACGCTT	255	+
5	18589228	18589291	M06724:21:000000000-JMM2T:1:2114:23386:6677_TGGGTTAT	255	+
5	18589228	18589291	M06724:21:000000000-JMM2T:1:2114:26383:16923_TTGTTGAT	255	+
5	18589228	18589291	M06724:21:000000000-JMM2T:1:2113:20216:9358_CCTCGTGG	255	+
5	18589228	18589291	M06724:21:000000000-JMM2T:1:2112:26689:11113_TAGGGTTT	255	+
5	18589228	18589291	M06724:21:000000000-JMM2T:1:2112:23403:20888_TCTATATA	255	+
5	18589228	18589291	M06724:21:000000000-JMM2T:1:2110:23571:12196_GTTGCGTA	255	+
5	18589228	18589291	M06724:21:000000000-JMM2T:1:2111:18855:20720_TCGTTGTC	255	+
5	18589228	18589291	M06724:21:000000000-JMM2T:1:2108:26774:17314_ATATATTT	255	+
5	18589228	18589291	M06724:21:000000000-JMM2T:1:1113:20249:10975_TTTGGATT	255	+
5	18589228	18589291	M06724:21:000000000-JMM2T:1:1114:9652:2840_TTCACGTC	255	+
5	18589228	18589291	M06724:21:000000000-JMM2T:1:1107:14087:8722_GATTCAAT	255	+
5	18589228	18589291	M06724:21:000000000-JMM2T:1:1107:9759:14637_CCAGCAAA	255	+
5	18589228	18589291	M06724:21:000000000-JMM2T:1:2118:6024:11159_GACCGTTC	255	+
5	18589228	18589291	M06724:21:000000000-JMM2T:1:2118:11934:19616_ACATTTAT	255	+
5	18589228	18589291	M06724:21:000000000-JMM2T:1:2112:26498:7912_ACATAAGT	255	+
5	18589228	18589291	M06724:21:000000000-JMM2T:1:1114:24368:7248_CGTCACGA	255	+
5	18589228	18589291	M06724:21:000000000-JMM2T:1:2118:17148:3843_TGTTACAA	255	+
5	18589228	18589291	M06724:21:000000000-JMM2T:1:1119:3582:11118_GATACATA	255	+
5	18589228	18589291	M06724:21:000000000-JMM2T:1:2103:17715:20719_TATACGGG	255	+
5	18589228	18589291	M06724:21:000000000-JMM2T:1:1103:26956:12432_ATTTCGAT	255	+
5	18589228	18589291	M06724:21:000000000-JMM2T:1:1115:20175:23271_CATGCACT	255	+
5	18589228	18589281	M06724:21:000000000-JMM2T:1:2112:23643:19985_ATTTCGAT	255	+
5	18589228	18589285	M06724:21:000000000-JMM2T:1:2119:12655:7176_CATGCACT	255	+
5	18589230	18589291	M06724:21:000000000-JMM2T:1:1104:26691:5822_CCTTCCCT	255	+
5	18589231	18589291	M06724:21:000000000-JMM2T:1:1110:6197:21455_TTTACCGA	255	+
5	18589232	18589291	M06724:21:000000000-JMM2T:1:1114:6392:15991_CTATTATA	255	+
5	18589232	18589269	M06724:21:000000000-JMM2T:1:2105:17440:3486_CTATTATA	255	+
5	18589233	18589291	M06724:21:000000000-JMM2T:1:1116:5308:15700_ATGGTAGA	255	+
5	18589233	18589291	M06724:21:000000000-JMM2T:1:1113:17088:11243_TCGAGGTG	255	+
5	18589233	18589291	M06724:21:000000000-JMM2T:1:1112:28518:13733_TGGCTGAA	255	+
5	18589234	18589291	M06724:21:000000000-JMM2T:1:1112:26669:4642_CTCTTCTC	255	+
5	18589236	18589291	M06724:21:000000000-JMM2T:1:1104:20036:18525_GTTAAGGA	255	+
5	18589238	18589291	M06724:21:000000000-JMM2T:1:1106:13162:3748_TTGCGACC	255	+
5	18589238	18589291	M06724:21:000000000-JMM2T:1:2103:26072:21449_AGTATGGT	255	+
5	18589238	18589291	M06724:21:000000000-JMM2T:1:2107:6538:14799_AGCAGGCT	255	+
5	18589239	18589291	M06724:21:000000000-JMM2T:1:1113:29400:11209_CGAAGGGG	255	+
5	18589241	18589291	M06724:21:000000000-JMM2T:1:1114:14307:6766_AGGAGCTA	255	+
5	18589241	18589291	M06724:21:000000000-JMM2T:1:2106:7448:13762_ATCTTTTT	255	+
5	18589241	18589291	M06724:21:000000000-JMM2T:1:1101:10031:14316_AGAGGGTA	255	+
5	18589241	18589291	M06724:21:000000000-JMM2T:1:2110:14465:23005_AAGTTGCA	255	+
5	18589241	18589291	M06724:21:000000000-JMM2T:1:2104:26827:20556_TGACGCTA	255	+
5	18589241	18589291	M06724:21:000000000-JMM2T:1:1105:27148:8790_TTCGATTT	255	+
5	18589241	18589284	M06724:21:000000000-JMM2T:1:1117:26305:11045_AGGAGCTA	255	+
5	18589241	18589286	M06724:21:000000000-JMM2T:1:1103:19889:1194_NTCTTTTT	255	+
5	18589242	18589291	M06724:21:000000000-JMM2T:1:1108:18766:9366_AGGGCTAT	255	+
5	18589243	18589291	M06724:21:000000000-JMM2T:1:1114:19707:23024_AGGAGCTA	255	+
5	18589243	18589291	M06724:21:000000000-JMM2T:1:1111:10089:15493_AGGAGCTA	255	+
5	18589243	18589291	M06724:21:000000000-JMM2T:1:1107:19928:23699_ATCTTTTT	255	+
5	18589244	18589291	M06724:21:000000000-JMM2T:1:2115:9310:15915_TAATTGGA	255	+
5	18589246	18589291	M06724:21:000000000-JMM2T:1:2111:18055:12890_AGGAGCTA	255	+
5	18589247	18589291	M06724:21:000000000-JMM2T:1:1108:13774:14077_ATCTTTTT	255	+
5	18589255	18589291	M06724:21:000000000-JMM2T:1:2112:5087:18854_TCTCTAGT	255	+
5	18589255	18589291	M06724:21:000000000-JMM2T:1:2106:21882:15211_CTACAAGT	255	+
5	18589255	18589291	M06724:21:000000000-JMM2T:1:2101:19890:18448_ACTTAGGT	255	+
5	18589255	18589291	M06724:21:000000000-JMM2T:1:1107:11167:21943_TGCCTAGT	255	+
5	18589255	18589291	M06724:21:000000000-JMM2T:1:1118:4001:17578_TCCTCTGT	255	+
5	18589255	18589278	M06724:21:000000000-JMM2T:1:1106:21272:19230_TCTCTAGT	255	+
5	18589255	18589283	M06724:21:000000000-JMM2T:1:2109:9273:9570_TCTCTAGT	255	+
5	18589275	18589291	M06724:21:000000000-JMM2T:1:2115:25264:7020_AGCTTACT	255	+
5	18591181	18591293	M06724:21:000000000-JMM2T:1:1111:19905:2311_CTGATGAG	255	-
5	18591181	18591293	M06724:21:000000000-JMM2T:1:2103:27126:12661_GACAGAAG	255	-
5	18591181	18591293	M06724:21:000000000-JMM2T:1:1110:11773:3492_GACGACAG	255	-

## Sheet: Supplementary Data 2
ID	coding/noncoding	coding potentiale score
DOG1	coding	4.088
PIR1	coding	8.83336
MUSHER	noncoding	-1.16911
FLAIL	noncoding	-1.18523
ELENA	noncoding	-1.194
SVALKA	noncoding	-1.11154
References
L. Kong, Y. Zhang, Z.Q. Ye, X.Q. Liu, S.Q. Zhao, L. Wei, and G. Gao. 2007. CPC: assess the protein-coding potential of transcripts using sequence features and support vector machine. Nucleic Acids Res 36: W345-349.

## Sheet: Supplementary Data 3
	baseMean	log2FoldChange	FC	lfcSE	stat	pvalue	padj			FC>1.5
AT1G53480	16.4922	6.16453	71.7311	1.2379	4.97981	6.36461e-07	0.000199721			UP		DOWN
AT2G10940	4.14853	5.16644	35.9131	1.41353	3.655	0.000257187	0.0263742			AT1G53480		AT1G68250
AT1G29910	9.86262	3.47779	11.1408	0.907135	3.83381	0.000126171	0.0151117			AT2G10940		AT2G43510
AT5G53820	15.1678	3.2528	9.53212	0.663164	4.90497	9.34425e-07	0.000283226			AT1G29910		AT4G27170
AT5G38410	18.7264	2.45838	5.496	0.582923	4.21734	2.47201e-05	0.00399854			AT5G53820		AT2G38900
AT4G12735	15.2162	2.20259	4.60305	0.554459	3.9725	7.1121e-05	0.00946846			AT5G38410		AT1G26400
AT5G24640	30.127	2.08523	4.24344	0.407269	5.12004	3.05467e-07	0.000116897			AT4G12735		AT2G06025
AT1G29920	21.7759	2.04266	4.12004	0.490199	4.167	3.08638e-05	0.00481415			AT5G24640		AT4G35750
AT1G26390	16.8812	1.82362	3.53969	0.501862	3.63372	0.000279369	0.0273957			AT1G29920		AT1G05010
AT2G13547	23.8424	1.82237	3.53663	0.433568	4.2032	2.63168e-05	0.00421338			AT1G26390		AT2G21970
AT3G08030	25.462	1.7121	3.27637	0.421945	4.05764	4.95714e-05	0.00705857			AT2G13547		AT4G34350
AT4G10340	20.5057	1.65923	3.15848	0.44241	3.75044	0.000176523	0.0200698			AT3G08030		AT5G04830
AT5G46871	40.6181	1.61761	3.06866	0.321275	5.03496	4.77938e-07	0.000166641			AT4G10340		AT1G25275
AT1G29930	63.8263	1.51274	2.85352	0.263566	5.73953	9.49392e-09	5.13654e-06			AT5G46871		AT3G03470
AT5G43580	46.0688	1.43216	2.6985	0.303552	4.71801	2.38164e-06	0.000549528			AT1G29930		AT4G33030
AT4G16740	41.4183	1.39901	2.6372	0.3118	4.48687	7.2277e-06	0.00143548			AT5G43580		AT3G23820
AT5G17650	50.049	1.37507	2.59381	0.288519	4.76597	1.87949e-06	0.000482724			AT4G16740		AT1G50250
AT2G40390	28.7162	1.35287	2.55419	0.373789	3.61933	0.000295363	0.0282576			AT5G17650		AT5G45830
AT1G15385	143.681	1.33603	2.52456	0.188355	7.09315	1.31094e-12	2.2854e-09			AT2G40390		AT1G06040
AT1G49450	27.4893	1.31814	2.49345	0.371466	3.54849	0.000387444	0.035343			AT1G15385		AT3G18830
AT2G29980	161.469	1.30535	2.47144	0.164006	7.95915	1.73219e-15	6.7945e-12			AT1G49450		AT1G78830
AT2G25460	99.384	1.23905	2.36043	0.209795	5.90599	3.50538e-09	1.96427e-06			AT2G29980		AT3G22840
AT4G26200	44.3453	1.17115	2.25191	0.305715	3.83086	0.000127697	0.0151785			AT2G25460		AT5G20790
AT4G16000	84.6232	1.13941	2.2029	0.232516	4.90034	9.56723e-07	0.000283226			AT4G26200		AT5G43780
AT1G20180	57.1466	1.13606	2.19781	0.261014	4.35251	1.3459e-05	0.00245549			AT4G16000		AT1G62760
AT2G41850	56.7868	1.10185	2.1463	0.263576	4.1804	2.91e-05	0.00461191			AT1G20180		AT4G37680
AT1G54575	324.896	1.00239	2.00332	0.144145	6.95403	3.54995e-12	5.06352e-09			AT2G41850		AT3G02040
AT5G46780	54.6446	0.972281	1.96194	0.266291	3.6512	0.000261016	0.0265931			AT1G54575		AT3G48850
AT1G71100	54.6804	0.956349	1.94039	0.271905	3.51722	0.000436097	0.0384402			AT5G46780		AT5G24120
AT5G64240	125.768	0.952321	1.93498	0.190322	5.00374	5.62297e-07	0.000191725			AT1G71100		AT5G02790
AT4G13560	61.2559	0.898855	1.86459	0.251155	3.57889	0.000345056	0.0322258			AT5G64240		AT2G43870
AT1G70680	160.594	0.89129	1.85483	0.158871	5.61016	2.02145e-08	9.61107e-06			AT4G13560		AT1G73010
AT5G54510	121.108	0.888193	1.85086	0.182461	4.86786	1.12811e-06	0.00032778			AT1G70680		AT2G39730
AT4G38060	438.869	0.873415	1.83199	0.139429	6.26422	3.74691e-10	2.93945e-07			AT5G54510		AT2G35940
AT5G05965	58.2795	0.872715	1.83111	0.253594	3.44138	0.000578747	0.0493508			AT4G38060		AT2G30620
AT5G20830	100.19	0.853998	1.8075	0.20796	4.10656	4.01602e-05	0.00605879			AT5G05965		AT5G20150
AT2G47190	66.1	0.80533	1.74755	0.23412	3.43981	0.000582123	0.0493703			AT5G20830		AT5G42800
AT5G26340	197.261	0.793722	1.73354	0.158991	4.99223	5.9686e-07	0.000191866			AT2G47190		AT5G50200
AT5G65140	73.4536	0.793564	1.73335	0.225594	3.51767	0.000435361	0.0384402			AT5G26340		AT3G49120
AT3G15500	442.856	0.782477	1.72008	0.11662	6.70962	1.95137e-11	2.18693e-08			AT5G65140		AT5G43500
AT2G38400	93.6052	0.778157	1.71494	0.212227	3.66662	0.000245775	0.0253698			AT3G15500		AT5G60360
AT5G49450	235.863	0.736616	1.66626	0.160368	4.59327	4.36345e-06	0.000937842			AT2G38400		AT1G69490
AT5G20250	136.603	0.734703	1.66406	0.180198	4.07721	4.55795e-05	0.00656094			AT5G49450		AT2G29350
AT5G20230	616.369	0.734475	1.66379	0.128701	5.70683	1.15099e-08	5.82548e-06			AT5G20250		AT1G31580
AT2G17500	206.275	0.724227	1.65202	0.149417	4.84702	1.25332e-06	0.000357047			AT5G20230		AT5G24655
AT3G15450	634.674	0.710258	1.6361	0.0993003	7.15263	8.51338e-13	2.19935e-09			AT2G17500		AT1G73650
AT2G31945	370.952	0.655624	1.5753	0.138731	4.72586	2.29146e-06	0.000536612			AT3G15450		AT4G37150
AT2G38530	250.557	0.645246	1.56401	0.135986	4.74496	2.08545e-06	0.000503397			AT2G31945		AT3G26840
AT3G01420	171.554	0.644994	1.56373	0.157439	4.0968	4.18906e-05	0.0062006			AT2G38530		AT3G47420
AT2G32190	330.437	0.642603	1.56114	0.121658	5.28204	1.27752e-07	5.27481e-05			AT3G01420		AT1G69930
ATCG00220	614.521	0.6426	1.56114	0.122113	5.26232	1.42248e-07	5.57968e-05			AT2G32190		AT1G08310
AT1G30700	194.155	0.632044	1.54976	0.157535	4.01208	6.01868e-05	0.00814078			ATCG00220		AT2G24270
AT2G43020	205.11	0.584008	1.49901	0.143989	4.05592	4.99364e-05	0.00705857			AT1G30700		AT2G38740
AT1G02660	199.628	0.582925	1.49788	0.15878	3.67127	0.000241351	0.0250781			AT2G43020		AT3G29240
AT1G19180	205.574	0.579003	1.49382	0.16459	3.51785	0.000435055	0.0384402			AT1G02660		AT1G17710
AT4G30790	162.427	0.576425	1.49115	0.162539	3.54639	0.000390548	0.0354202			AT1G19180		AT4G15540
AT4G37990	676.97	0.55067	1.46477	0.103826	5.30375	1.13445e-07	4.81069e-05			AT4G30790		AT2G27190
AT4G19200	294.667	0.536703	1.45065	0.124402	4.31426	1.60136e-05	0.00285516			AT4G37990		AT5G01220
AT2G02930	936.494	0.531701	1.44563	0.0929055	5.72303	1.04638e-08	5.47258e-06			AT4G19200		AT2G25510
AT1G15380	461.126	0.529743	1.44367	0.11005	4.81367	1.48181e-06	0.000400855					AT3G19710
AT2G41260	7973.52	0.513445	1.42745	0.0830939	6.17909	6.44706e-10	4.59793e-07					AT3G17790
AT1G20100	547.08	0.472651	1.38766	0.0993504	4.75741	1.9609e-06	0.000488357					AT1G74210
AT5G21940	617.515	0.437658	1.3544	0.0955461	4.5806	4.63655e-06	0.000983073					AT5G03545
AT4G02520	1243.2	0.324014	1.25181	0.082416	3.93144	8.44376e-05	0.0108592					AT1G23140
AT1G27461	2383.4	0.322897	1.25084	0.0802912	4.02157	5.78108e-05	0.0079566					AT3G25240
AT1G09070	1343.04	0.313064	1.24234	0.0779926	4.01402	5.96923e-05	0.00814078					AT2G41100
AT3G21720	5011.49	0.280395	1.21453	0.066429	4.22097	2.4325e-05	0.00397562					AT3G43110
AT5G01670	6802.82	-0.273468	1.20871	0.0751963	-3.63672	0.000276132	0.0272485					AT3G02870
AT1G48750	1005.87	-0.349774	1.27436	0.0967282	-3.61604	0.000299139	0.0284454					AT3G20100
AT4G34180	429.539	-0.404213	1.32337	0.105616	-3.82719	0.000129616	0.0152908					AT1G29050
AT5G67030	378.532	-0.421479	1.3393	0.112983	-3.73047	0.00019112	0.0214191					AT3G04530
AT2G42000	5466.73	-0.424663	1.34226	0.0797604	-5.32423	1.01379e-07	4.41845e-05					AT5G63680
AT3G03790	294.339	-0.444555	1.36089	0.124552	-3.56922	0.000358047	0.0332412					AT3G56290
AT2G02180	319.908	-0.458804	1.3744	0.118934	-3.85764	0.000114489	0.0139251					AT3G50770
AT4G27160	22179.2	-0.460644	1.37616	0.0732043	-6.29258	3.12228e-10	2.57834e-07					AT1G22990
AT3G44310	515.609	-0.489406	1.40387	0.11764	-4.16019	3.1799e-05	0.00484394					AT1G16410
AT5G54740	32249.1	-0.501527	1.41571	0.0724038	-6.9268	4.30465e-12	5.62833e-09					AT1G09780
AT3G02480	722.365	-0.509248	1.42331	0.0965625	-5.27377	1.33648e-07	5.37677e-05					AT4G12720
AT1G68250	288.786	-0.5592	1.47345	0.127158	-4.39767	1.0942e-05	0.00204382					AT1G65500
AT2G43510	356.622	-0.608026	1.52417	0.141123	-4.30848	1.64378e-05	0.00289785					AT2G45130
AT4G27170	2503.51	-0.630791	1.54841	0.177255	-3.55867	0.000372742	0.0344019					AT5G20700
AT2G38900	130.119	-0.649772	1.56892	0.176357	-3.68441	0.000229236	0.0243022					AT1G75945
AT1G26400	222.353	-0.676071	1.59778	0.144896	-4.6659	3.07273e-06	0.000679031					AT1G13750
AT2G06025	99.2546	-0.723221	1.65086	0.194434	-3.71963	0.000199518	0.0218912					AT2G05520
AT4G35750	346.193	-0.737034	1.66675	0.13588	-5.42414	5.82331e-08	2.61051e-05					AT4G01480
AT1G05010	81.0719	-0.757522	1.69058	0.208166	-3.63903	0.00027367	0.0272485					AT5G39670
AT2G21970	76.5442	-0.825373	1.77199	0.211386	-3.90457	9.43913e-05	0.0119435					AT5G14200
AT4G34350	141.771	-0.832625	1.78092	0.174812	-4.76298	1.90752e-06	0.000482724					AT2G38940
AT5G04830	91.9529	-0.852717	1.8059	0.2235	-3.81529	0.00013602	0.0158442					AT1G64360
AT1G25275	81.9758	-0.862463	1.81814	0.214012	-4.02998	5.57821e-05	0.00774531					AT1G72890
AT3G03470	83.9496	-0.885353	1.84722	0.243073	-3.64233	0.000270181	0.0271912					AT1G72930
AT4G33030	51.7773	-0.932181	1.90816	0.257044	-3.62654	0.000287249	0.0277465					AT5G23010
AT3G23820	72.9576	-0.950645	1.93274	0.261378	-3.63705	0.000275774	0.0272485					AT3G04210
AT1G50250	54.7357	-0.97683	1.96814	0.28168	-3.46787	0.000524592	0.045275					AT2G17280
AT5G45830	82.665	-0.997863	1.99704	0.20832	-4.79005	1.66736e-06	0.000436014					AT1G23110
AT1G06040	50.3128	-1.04333	2.06097	0.278671	-3.74394	0.00018116	0.020449					AT1G02920
AT3G18830	172.248	-1.07153	2.10167	0.150792	-7.10604	1.19422e-12	2.2854e-09					AT1G21250
AT1G78830	116.965	-1.13687	2.19904	0.204405	-5.56187	2.66895e-08	1.23164e-05					AT1G21310
AT3G22840	106.696	-1.1475	2.2153	0.185009	-6.20241	5.56052e-10	4.1545e-07					AT5G44005
AT5G20790	151.685	-1.15544	2.22752	0.165373	-6.98685	2.81132e-12	4.41097e-09					AT1G76960
AT5G43780	45.9621	-1.16563	2.24331	0.301154	-3.87053	0.000108597	0.0133116					AT1G14880
AT1G62760	55.6708	-1.19687	2.29242	0.268973	-4.44977	8.59622e-06	0.00166512					AT3G57260
AT4G37680	35.5065	-1.20131	2.29949	0.323413	-3.71449	0.000203618	0.0221859					AT2G14560
AT3G02040	333.757	-1.31008	2.47956	0.159924	-8.19193	2.57079e-16	1.34452e-12					AT3G58990
AT3G48850	36.6625	-1.3218	2.49978	0.308077	-4.29048	1.78288e-05	0.00300789					AT5G10760
AT5G24120	31.0473	-1.32692	2.50866	0.360881	-3.67688	0.000236102	0.0246963					AT1G67940
AT5G02790	22.3288	-1.37756	2.59829	0.400835	-3.43673	0.000588776	0.0496661					AT3G28540
AT2G43870	32.9849	-1.44472	2.72209	0.336221	-4.29692	1.73186e-05	0.00298604					AT2G35320
AT1G73010	662.881	-1.4469	2.72621	0.217956	-6.63849	3.16907e-11	3.31485e-08					AT2G35330
AT2G39730	49.7129	-1.48464	2.79847	0.329596	-4.50443	6.65519e-06	0.00133872
AT2G35940	36.1108	-1.50578	2.83978	0.347839	-4.32895	1.49821e-05	0.00270194
AT2G30620	33.579	-1.5256	2.87906	0.326429	-4.6736	2.95972e-06	0.000663401
AT5G20150	273.842	-1.54297	2.91394	0.425523	-3.62606	0.000287782	0.0277465
AT5G42800	23.1039	-1.55837	2.9452	0.402506	-3.87166	0.000108095	0.0133116
AT5G50200	26.3829	-1.57029	2.96965	0.383093	-4.09898	4.14979e-05	0.0062006
AT3G49120	208.662	-1.61878	3.07114	0.340961	-4.74769	2.05757e-06	0.000503397
AT5G43500	17.6623	-1.64037	3.11747	0.450384	-3.64217	0.000270352	0.0271912
AT5G60360	274.341	-1.69229	3.23168	0.427674	-3.95695	7.59122e-05	0.00992552
AT1G69490	24.713	-1.71361	3.2798	0.38604	-4.43893	9.04059e-06	0.001709
AT2G29350	134.25	-1.73587	3.3308	0.468987	-3.70132	0.000214485	0.0230498
AT1G31580	31.0917	-1.81672	3.52279	0.375068	-4.84371	1.27435e-06	0.000357047
AT5G24655	15.1001	-1.84531	3.59331	0.512306	-3.60197	0.00031581	0.029671
AT1G73650	19.7452	-1.8811	3.68357	0.45153	-4.16607	3.09897e-05	0.00481415
AT4G37150	19.2434	-1.93497	3.82371	0.491778	-3.93464	8.33205e-05	0.0108041
AT3G26840	14.6812	-1.94666	3.85481	0.527415	-3.69094	0.000223428	0.0238475
AT3G47420	44.4774	-1.97593	3.93381	0.323763	-6.103	1.04094e-09	6.80513e-07
AT1G69930	14.2658	-1.99534	3.98711	0.514648	-3.8771	0.000105708	0.0131632
AT1G08310	16.3933	-2.00778	4.02162	0.482215	-4.16365	3.13196e-05	0.00481769
AT2G24270	11.6678	-2.0168	4.04685	0.57085	-3.53298	0.000410907	0.0370525
AT2G38740	18.283	-2.03655	4.10264	0.503505	-4.04474	5.23801e-05	0.00733789
AT3G29240	24.972	-2.06368	4.18052	0.405059	-5.09477	3.49173e-07	0.000124512
AT1G17710	297.009	-2.07597	4.21629	0.318974	-6.50829	7.60097e-11	7.01525e-08
AT4G15540	10.0976	-2.14781	4.43155	0.616687	-3.48282	0.000496157	0.0432484
AT2G27190	16.3088	-2.1498	4.43767	0.542356	-3.96382	7.37594e-05	0.00972508
AT5G01220	63.631	-2.21272	4.63548	0.279296	-7.92249	2.32797e-15	7.30516e-12
AT2G25510	32.0217	-2.31283	4.96856	0.384282	-6.01857	1.75967e-09	1.06189e-06
AT3G19710	12.5856	-2.32122	4.99754	0.630439	-3.68191	0.000231497	0.0243771
AT3G17790	152.525	-2.38221	5.21336	0.421519	-5.65149	1.5906e-08	7.79891e-06
AT1G74210	17.986	-2.38367	5.21864	0.492606	-4.8389	1.30557e-06	0.000359375
AT5G03545	43.0614	-2.39137	5.24655	0.351914	-6.79532	1.0807e-11	1.30433e-08
AT1G23140	16.7513	-2.44211	5.43434	0.539092	-4.53003	5.89747e-06	0.0012017
AT3G25240	18.1326	-2.52772	5.76658	0.506407	-4.99148	5.99198e-07	0.000191866
AT2G41100	25.3589	-2.57459	5.95702	0.421735	-6.10476	1.02953e-09	6.80513e-07
AT3G43110	45.7991	-2.58626	6.00541	0.658458	-3.92776	8.57423e-05	0.0109374
AT3G02870	8.62966	-2.59549	6.04393	0.751601	-3.45328	0.000553818	0.0474831
AT3G20100	11.1532	-2.60992	6.10471	0.639557	-4.08083	4.48755e-05	0.00651942
AT1G29050	17.5955	-2.68505	6.43105	0.537047	-4.99966	5.7432e-07	0.000191725
AT3G04530	10.7295	-2.79339	6.93258	0.68431	-4.08205	4.46394e-05	0.00651942
AT5G63680	7.61322	-2.89238	7.42492	0.777031	-3.72234	0.000197381	0.0218494
AT3G56290	21.1596	-2.89825	7.45522	0.483509	-5.99421	2.04483e-09	1.18827e-06
AT3G50770	13.4838	-2.93668	7.65649	0.599135	-4.90154	9.50899e-07	0.000283226
AT1G22990	8.76294	-2.93783	7.66259	0.739597	-3.97221	7.12095e-05	0.00946846
AT1G16410	12.1612	-2.96648	7.81625	0.667739	-4.44257	8.889e-06	0.00170083
AT1G09780	8.25397	-2.98999	7.94467	0.783799	-3.81474	0.000136327	0.0158442
AT4G12720	11.3789	-3.02996	8.16787	0.647101	-4.68236	2.83589e-06	0.000644856
AT1G65500	9.41111	-3.06613	8.37525	0.721794	-4.24793	2.15751e-05	0.0035633
AT2G45130	24.0153	-3.23573	9.42002	0.896733	-3.60835	0.000308149	0.0291256
AT5G20700	5.7133	-3.33864	10.1165	0.962818	-3.46757	0.000525178	0.045275
AT1G75945	12.3885	-3.34084	10.132	0.654391	-5.10527	3.30327e-07	0.000120531
AT1G13750	10.0175	-3.35504	10.2322	0.738999	-4.53998	5.62596e-06	0.00116147
AT2G05520	326.532	-3.38556	10.4509	0.897631	-3.77166	0.000162167	0.0187088
AT4G01480	8.01136	-3.38926	10.4778	0.881523	-3.84478	0.00012066	0.0145627
AT5G39670	6.10359	-3.39992	10.5555	0.966291	-3.51853	0.000433948	0.0384402
AT5G14200	6.37148	-3.44719	10.9071	0.950782	-3.62563	0.000288253	0.0277465
AT2G38940	36.0795	-3.44755	10.9098	0.748266	-4.60738	4.07765e-06	0.000888588
AT1G64360	9.483	-3.48083	11.1644	0.797355	-4.36548	1.26846e-05	0.00234142
AT1G72890	6.34037	-3.51102	11.4005	0.948295	-3.70246	0.000213523	0.0230498
AT1G72930	12.7212	-3.53479	11.5899	0.692291	-5.10593	3.29166e-07	0.000120531
AT5G23010	8.57593	-3.57938	11.9537	0.833802	-4.29285	1.76397e-05	0.00300789
AT3G04210	19.1413	-3.66623	12.6953	0.572824	-6.40027	1.55104e-10	1.35199e-07
AT2G17280	5.71378	-3.78065	13.7433	1.06324	-3.55578	0.000376862	0.0345787
AT1G23110	10.2278	-3.88694	14.794	0.811025	-4.79263	1.64611e-06	0.000436014
AT1G02920	6.07956	-3.92565	15.1963	1.04296	-3.76397	0.00016724	0.0191532
AT1G21250	8.107	-3.92868	15.2283	0.913736	-4.29958	1.71121e-05	0.00298322
AT1G21310	44.6905	-4.18202	18.1516	0.425891	-9.81946	9.28383e-23	7.28317e-19
AT5G44005	7.99126	-4.28622	19.5111	1.0011	-4.28153	1.85615e-05	0.0030982
AT1G76960	47.806	-4.38863	20.9464	0.427424	-10.2676	9.85894e-25	1.54687e-20
AT1G14880	9.11086	-4.46328	22.0588	0.98034	-4.55279	5.29394e-06	0.00110749
AT3G57260	18.1895	-4.52675	23.0509	0.693503	-6.52736	6.69372e-11	6.56403e-08
AT2G14560	22.2238	-4.83006	28.4442	0.677133	-7.13311	9.81226e-13	2.19935e-09
AT3G58990	4.86846	-5.09075	34.0774	1.36779	-3.72188	0.000197745	0.0218494
AT5G10760	5.37289	-5.2985	39.3558	1.35924	-3.89815	9.69309e-05	0.0121668
AT1G67940	2.73925	-5.32947	40.2096	1.52648	-3.49134	0.000480612	0.0421274
AT3G28540	8.62339	-5.92151	60.6111	1.32285	-4.47633	7.59376e-06	0.00148933
AT2G35320	6.01847	-6.41561	85.3675	1.35377	-4.73907	2.14702e-06	0.000510405
AT2G35330	13.6028	-7.58741	192.326	1.25159	-6.06224	1.34239e-09	8.42483e-07

## Sheet: Supplementary Data 4
Supplemental Table S4. List of MUSHER peaks identified by ChIRP-seq in WT and msh-1
chr	start	end	score	strand	signalValue	pValue (-log10)	qValue (-log10)	peak	name
1	1300750	1300966	47	.	5.35644	7.52112	4.70828	110	wt_peak_1
1	6578408	6578689	71	.	6.69369	9.96389	7.12745	163	wt_peak_2
1	6978280	6978496	33	.	4.71479	6.12863	3.33292	50	wt_peak_3
1	9538911	9539186	233	.	12.6448	26.4298	23.322	121	wt_peak_4
2	9701	10364	1986	.	20.5736	206.727	198.649	289	wt_peak_5
2	3313015	3315152	797	.	12.8481	84.1	79.7094	236	wt_peak_6
2	3377576	3377857	143	.	7.14997	17.2242	14.3101	137	wt_peak_7
2	3377967	3378435	277	.	7.1337	30.9724	27.7441	209	wt_peak_8
2	3396848	3397215	737	.	14.2148	78.0245	73.7667	215	wt_peak_9
2	3412531	3412967	318	.	7.79303	35.2179	31.8719	204	wt_peak_10
2	3486409	3486800	385	.	9.21557	42.099	38.5765	189	wt_peak_11
2	5105723	5105939	57	.	6.01004	8.60028	5.77682	116	wt_peak_12
2	14868125	14870882	1170	.	42.3159	122.223	117.051	420	wt_peak_13
2	19649364	19649604	36	.	4.7997	6.4218	3.62212	82	wt_peak_14
3	2563999	2564511	219	.	12.8119	25.0321	21.9573	143	wt_peak_15
3	5816116	5816332	33	.	4.72238	6.14121	3.34521	163	wt_peak_16
3	13590499	13590816	42	.	3.49458	7.07788	4.26998	168	wt_peak_17
5	8436203	8436443	261	.	14.6717	29.2958	26.1134	114	wt_peak_18
5	18588880	18589487	692	.	29.9156	73.4209	69.2613	234	wt_peak_19
5	18590031	18590578	822	.	33.0608	86.6932	82.2422	197	wt_peak_20
5	18591305	18591613	122	.	9.05948	15.1323	12.245	163	wt_peak_21
5	22574885	22575157	181	.	11.6683	21.1784	18.194	141	wt_peak_22
5	22575285	22575577	211	.	12.9239	24.2552	21.1983	139	wt_peak_23
1	6577925	6579620	82	.	7.34287	11.3071	8.2795	1109	msh-1_peak_1
1	6579862	6580258	65	.	6.43706	9.52656	6.56219	245	msh-1_peak_2
2	9783	10347	1303	.	13.9208	138.437	130.359	224	msh-1_peak_3
2	3313105	3313428	135	.	4.61387	16.7392	13.555	158	msh-1_peak_4
2	3313945	3314157	80	.	4.01433	11.0799	8.06031	111	msh-1_peak_5
2	3314397	3314681	103	.	4.37848	13.3938	10.3027	114	msh-1_peak_6
2	3314860	3315100	43	.	2.96905	7.26303	4.37687	130	msh-1_peak_7
2	3396920	3397152	100	.	4.61627	13.1685	10.0842	150	msh-1_peak_8
2	3412602	3412897	107	.	4.4303	13.8708	10.7659	112	msh-1_peak_9
2	14868864	14869175	50	.	5.70981	7.93899	5.02913	136	msh-1_peak_10
4	3732033	3732266	27	.	4.44096	5.5963	2.76478	164	msh-1_peak_11
5	5188620	5188822	57	.	5.92006	8.67294	5.73824	149	msh-1_peak_12
5	18588871	18589233	206	.	12.7476	23.9424	20.6043	172	msh-1_peak_13

## Sheet: Supplementary Data 5
# This file is generated by MACS version 3.0.0a6
# Command line: callpeak -t /home/lien/data/DNA_ChIRP/PIR_exp2/novaseq/MK_mapped/PIR_DNA_ChiDPmerged.bam -c /home/lien/data/DNA_ChIRP/PIR_exp2/novaseq/MK_mapped/PIR_DNA_INPUTmerged.bam -f BAMPE -g 120000000 -n PIR_ChIDP -B
# ARGUMENTS LIST:
# name = PIR_ChIDP
# format = BAMPE
# ChIP-seq file = ['/home/lien/data/DNA_ChIRP/PIR_exp2/novaseq/MK_mapped/PIR_DNA_ChiDPmerged.bam']
# control file = ['/home/lien/data/DNA_ChIRP/PIR_exp2/novaseq/MK_mapped/PIR_DNA_INPUTmerged.bam']
# effective genome size = 1.20e+08
# band width = 300
# model fold = [5	50]
# qvalue cutoff = 5.00e-02
# The maximum gap between significant sites is assigned as the read length/tag size.
# The minimum length of peaks is assigned as the predicted fragment length "d".
# Larger dataset will be scaled towards smaller dataset.
# Range for calculating regional lambda is: 1000 bps and 10000 bps
# Broad region calling is off
# Paired-End mode is on
# fragment size is determined as 216 bps
# total fragments in treatment: 1361784
# fragments after filtering in treatment: 1326718
# maximum duplicate fragments in treatment = 1
# Redundant rate in treatment: 0.03
# total fragments in control: 11430050
# fragments after filtering in control: 11299171
# maximum duplicate fragments in control = 1
# Redundant rate in control: 0.01
# d = 216
chr	start	end	length	abs_summit	pileup	-log10(pvalue)	fold_enrichment	-log10(qvalue)	name
1	28810594	28811098	505	28811061	37	15.3603	4.68919	10.7626	PIR_ChIDP_peak_1
2	9282487	9283205	719	9282784	30	14.7774	5.33186	10.1925	PIR_ChIDP_peak_2
2	14865548	14866238	691	14866127	1502	2933.52	208.082	2927.06	PIR_ChIDP_peak_3
2	14867213	14867940	728	14867679	1517	2737.17	153.877	2730.95	PIR_ChIDP_peak_4
2	14868414	14869291	878	14868585	1743	3454.32	224.989	3446.25	PIR_ChIDP_peak_5
3	4560687	4561402	716	4561302	59	32.5721	7.04663	27.8173	PIR_ChIDP_peak_6
5	18590138	18590815	678	18590250	215	190.572	17.771	185.524	PIR_ChIDP_peak_7
C	951	1426	476	1310	775	6.12137	1.19326	1.97789	PIR_ChIDP_peak_8
C	5267	5559	293	5267	571	5.39994	1.21076	1.36304	PIR_ChIDP_peak_9
C	18931	19147	217	18973	696	6.09713	1.20468	1.95691	PIR_ChIDP_peak_10
C	25102	25382	281	25124	830	6.3341	1.19026	2.16251	PIR_ChIDP_peak_11
C	41461	41916	456	41593	850	7.9918	1.2185	3.66774	PIR_ChIDP_peak_12
C	52849	53145	297	52879	829	7.73601	1.21697	3.42773	PIR_ChIDP_peak_13
M	361561	361804	244	361767	215	6.36797	1.41887	2.19286	PIR_ChIDP_peak_14

## Sheet: Supplementary Data 6
Coordinates of predicted U1 binding sites along MUSHER, PUPPIES and COOLAIR lncRNAs
	MUSHER	18589013
		18589058
		18589233
		18589360
	PUPPIES	18593585
		18593540
	COOLAIR	3173508
		3173717
		3173774
		3173840

## Sheet: Supplementary Data 7
Purpose	Oligonucleotide name	sequences (5’ → 3’)
Genotyping		Forward primer (F)	Reverse primer (R)
	pir1 (SALK_040825)	GAACCCTTCTCTTTGAAAGCG	TTGTTACAGAAGAACAATGGGC
	msh-1 (SM_3_27297)	GCTTCGAGTGGGCTCTTC	TCCAAGATTGCATTGGATTT
	msh-2 (SM_3_27310)
	LBb1.3 (SALK lines)	ATTTTGCCGATTTCGGAAC
	3'dSpm (SM lines)	ACCCGACCGGATCGTATCGGT
	hen2-4 (SALK_091606)	CAGAAACCGTAAATGTTTTGGAAT	ATTGTCCTTCGGCACGACTC
	dog1-3 (SALK_000867)	TCTATATCGGGTCAATGTGAATTG	CCAAATTAGAGCGTTCTCTAAAGG
	dog1-4 (SM_3_20886)	CTTGTCGAGAGCTTGATCCAC	TTCAGTTTATTCGACATTTTTATCC
	pMUSHER	tctaatttggatgggtggttgtcgaccatcttctttctttag	ttaacactagtcagatctaccatgggattgtaattgaatattctataatgcc
cloning	pMUSHER_1	gagctccatctcttctaagcaaagtctatctcgcacgaaac	tgcaaccgaatcgactagtcACCTAACCAAGCTCTATAC
	pMUSHER_2		tgcaaccgaatcgactagtcAATAATGAGAGAAATTGAGATTTGTG
	pDOG1::LUC‐DOG1ΔMUSHER_MSHdel_1	agagCCATGGCTTAGAAGAGATGGAGC	ctctTCGCGACAACTCTTATTTTGAATCAT
	pDOG1::LUC‐DOG1ΔMUSHER_MSHdel_2	agagTCGCGAAACTAGAACTCTTATTTTTACC	ctctCTCGAGTGGATGAGTTTGCAATCTCA
dCas9 cloning		tRNA	REP
	TRNA_guide5 (msh_dCas9-1)	TCGTCTCCAGTGGGTCGGGCTGCACCAGCCGGGAATCG	TCGTCTCACACTACAAACCCGTTTTAGAGCTAGAAATAGC
	TRNA_guide7 (msh_dCas9-1)	TCGTCTCCACTTGAGATAAGTGCACCAGCCGGGAATCG	TCGTCTCAAAGTATAGAGCTGTTTTAGAGCTAGAAATAGC
	TRNA_guide1 (msh_dCas9-2)	TCGTCTCCTGGTTACTTAGGTGCACCAGCCGGGAATCG	TCGTCTCAACCACTTCATGGGTTTTAGAGCTAGAAATAGC
	TRNA_guide6 (msh_dCas9-2)	TCGTCTCCATGATCAACTTTTGCACCAGCCGGGAATCG	TCGTCTCATCATGTTCATGGGTTTTAGAGCTAGAAATAGC
	TRNA_guide9 (msh_dCas9-2)	TCGTCTCCACTTCTTATAACTGCACCAGCCGGGAATCG	TCGTCTCAAAGTGTTTTTGTGTTTTAGAGCTAGAAATAGC
	oCmYLCV_MUSHER	TGCTCTTCGCGCTGGCAGACATACTGTCCCAC
	TRNA_term MUSHER	TGCTCTTCTGACTGCACCAGCCGGGAATCG
	TRNA_guide1 (dCas9_control-1)	TCGTCTCCACTGAGGAGAAATGCACCAGCCGGGAATCG	TCGTCTCACAGTCTATCGAAGTTTTAGAGCTAGAAATAGC
	TRNA_guide2 (dCas9_control-2)	ATTGTTTAAGCATCGTTCATCAAATGG	AAACCCATTTGATGAACGATGCTTAAA
RT	PP2A (DNase treatment efficiency check)	TATCGGATGACGATTCTTCGTGCAG	GCTTGGTCGACTATCGGAATGAGAG
	RT-TSO (5'RACE)	TCGTCGGCAGCGTCAGATGTGNNNNNN
	RTP (3'RACE)	GCCTTGGCACCCGAGAATTCCA
qPCR	MUSHER	TCGCGATCCAAACTTTAACC	ATGGACTTGGCAGATTTGGT
	DOG1	AGCTCAACGACGATCTCAC	ACATCGGTGAGCAAGATCAG
	shDOG1	TGAGATCCGTGTGACTCAGTTT	ttatgcaattttaaatatgacacgta
	lgDOG1		TTGTCGAGACGAGATCATGTTG
	UBC1 (AT5G25760) reference gene	CTGCGACTCAGGGAATCTTCTAA	TTGTGCCATTGAATTGAACCC
	PUPPIES-prom_Fw	CCTCGGAAAACCAAAACAGATAA	gagagtgcgagttgttgttcc
	NADPH	TCCCATCGCGTTACATACGG	ATATGGGACCTCACCACCCA
	NAD5	CATCACTACGGTCGGGCTAT	CGGGAGCTAGTGCTTGCTAT
	ACTIN2/8	CGCTGCTTCTCGAATCTTCT	TCACCATTCCAGTTCCATTG
	CHR1	AGTGCCTGGTTTGGAGAAGA	ATCTCCTTGCCATTTGCATC
	U1	ATTACTTACCTGGACGGGGTC	CCCTCTGCCACAAATAATGACG
	U4	AGCTAATGAGGTATTAACCGAGG	GGGAGCCCTTCCAGAAATTCTC
	U6	AGAGAAGATTAGCATGGCCC	GACATCCGATAAAATTGGAACGA	Schlaen et al., 2015 (10.1073/pnas.1504541112)
primer walking and ChIP DOG1	ACTIN 7 (ChIP reference)	CCCTCGTAGATTGGCACAGT	GGCCGTTCTTTCTCTCTATGC
	DOG1 promoter	tggaacaacaactcgcactc	ccgaggaaataaaagaaataacg
	DOG1 5'UTR	GAGATCAAACCAATAATCAAAATAC	ACTCATCCACTCGAGATAAG
	DOG1 1st exon	AGCTCAACGACGATCTCAC	ACATCGGTGAGCAAGATCAG
	DOG1 1st intron	TTGTGACCCACACAAAGCAT	ggttcggtttgaatttggaa
	DOG1 2nd exon	TGTGGCTTACGAGATGGAGA	CCCGAGGATCTTCGCTAAAG
	DOG1 2nd exon 2	TGCATGAGTGGGGAACTATG	ttatgcaattttaaatatgacacgta
	DOG1 2nd intron	tttttggttaatggataagaaatca	TGCCACGACGTGAATAAACT
	DOG1 3rd exon	CCCACGGAGACGACAAATAATG	TTGTCGAGACGAGATCATGTTG
	DOG1_downstream1	AAGGATGCGTTCAATGAAAA	TCCAAGATTGCATTGGATTT
	DOG1_downstream2	AGAAAAACTAGTATTCTTGGCGATTA	AAGTAACCACTTCATGGTGGAA
	DOG1_downstream3	AATGCCGGTCCTGTCTGT	TGCAACTCCAAGATTTATCCTC
	PIR1 distal promoter1	TATCGGATGGATCTATGTAGCTTG	TGCCTCAGTAGAGAAAGCAAAGTA
ChIP PIR1	PIR1 distal promoter2	GAACAATGTTGGGTTTGAATATGA	ATGCTGATTCCAGCAAAGAGTAAC
	PIR1 proximal promoter1	AGCAAACCCATGACTAATTTCACT	TTATCAATCCTCGTTTGATCTGAA
	PIR1 proximal promoter2	CGATAGGAGGATGACCAAAGATAG	ACTTTCGTCTGTGATCTTTGAAAC
	PIR1 5`UTR	TTATGTTCAACAGTCACACACACC	TTCGGTAGAGAAGAGAGGAGAAGA
	PIR1 1st exon 1	GGAAGACCAGATCCGTGAAA	CGAGAAGACCCGGATGATAA
	PIR1 3'UTR	CGGTTGTGTTTCTCCCTTGT	GCTCTGCAACAAGGACAGGT
	PIR1 downstream	TTGTTCTTCTGTAACAAGTTTCATTTG	TGGTCCGAGGTTGTTGAAAT
	MEE29 promoter (PIR1 downstream gene)	ACCTGGGTTTCGGACAAGTT	ACACCAAGATTTACCCATTGC
5'RACE	5'race_MSH	CCTAACCAAGCTCTATACTTGAGATAAGATTCCACAACA
	5'race_MSH_XT	GTCTCGTGGGCTCGGAGATGTGTATAAGAGACAGGGGTTAAAGTTTGGATCGCGATTAGTAAGCTCT
	TSO (5'RACE-seq oligo for template-switching)	TCGTCGGCAGCGTCAGATGTGTATAAGAGACAGNNNNNNNNTATA(rG)(rG)(rG)
	TSOn1 (amplification of cDNA in one-primer PCR)	TCGTCGGCAGCGTCAGATGTG
	TSOn2 (2nd PCR targeting the adapter sequence from TSO oligo)	TCGTCGGCAGCGTCAGATGTGTATAAGAGACAG
3'RACE	RA3_15N (oligo ligated at 3' ends of RNA for 3'RACE-seq)	/5rApp/CTGACNNNNNNNNNNNNNNNTGGAATTCTCGGGTGCCAAGG/3ddC/
	RTP (3'RACE RT and 1st PCR)	GCCTTGGCACCCGAGAATTCCA
	MSH_3'RACE_1st PCR	CAAATCGCATTGAAGAGACTCAA
	MSH_3'RACE_2nd PCR	gagcttactaatcgcgatcc
	RTP 2nd PCR	GGCACCCGAGAATTCCA
	MSH_3'RACE_3rd PCR	tcgtcggcagcgtcagatgtgtataagagacagAGCTTACTAATCGCGATCC
	RTP XT 3rd PCR	gtctcgtgggctcggagatgtgtataagagacagTGGCACCCGAGAATTCCA
ChIDP PIR1	RAB18_3FR	GCACAATACAACGACCGAATGCGA	GGTGGCCGTTAAGCTTCGAACAAT
	DOG1_TSSboth	cccaatgaaatgaaaacaaaaacacac	GATAAGAATCTTGAGCTTGTTCGATG
	49LP+RP	GCTAAAATCAATGTGTTGCATGT	ACGTTAGGCTCTCCGACATT
	55LP+RP	TGCATGAGTGGGGAACTATG	ttatgcaattttaaatatgacacgta
	419+420	cggaggagaggaaggaaagt	agattgaaaaccttgttattatgcaa
	61FR	CCCACGGAGACGACAAATAATG	TTGTCGAGACGAGATCATGTTG
	EYA_330.5	CGATAGGAGGATGACCAAAGATAG	ACTTTCGTCTGTGATCTTTGAAAC
	guide5MSH_lp
	guide5MSH_rp
	guide1MSH_lp
	guide1MSH_rp
	guide7MSH_lp
	guide7MSH_rp
	offguide_lp
	offguide_rp
	offguide2_lp
	offguide2_rp
