# Supplementary material for: Chromatin retained MUSHER lncRNA integrates ABA and DOG1 signalling pathways to enhance Arabidopsis seeds dormancy
Source: Nat Commun. 2025 Aug 14;16:7545. doi: 10.1038/s41467-025-62991-5 (PMC12354759; doi:10.1038/s41467-025-62991-5)
Supplement: Supplementary file 6 — Source Data [file 41467_2025_62991_MOESM6_ESM.xlsx]

## Sheet: Figure 1b
from DOG1 TSS	-520	80	150	720	1040	1290	1656	1810	2117	2300	2700
WT 1	0.416345	0.201526	0.561468	0.394861	0.70429	0.691139	0	0.536987	0.797643	0.377314	1.22029
WT 2	0.412038	0.121922	0.598992	0.368418	0.667841	0.58793	0	0.503347	0.994572	0.520212	0.457093
WT 3	1.91966	1.77035	1.40829	2.18013	1.25781	1.39189	0	1.52939	1.49881	1.61571	1.29884
WT 4	1.25196	1.9062	1.43125	1.05659	1.37006	1.32904	0	1.43027	0.708979	1.48676	1.02377
hen-2 1	0.260168	0.127247	0.40256	0.613903	0.392539	0.437407	0	0.283802	4.63875	3.80749	0.343225
hen-2 2	0.423622	0.171431	0.378214	0.601269	0.398019	0.437407	0	0.327513	2.92577	4.06664	0.537335
hen-2 3	0.434025	0.136222	0.391552	0.632622	0.419742	0.459154	0	0.299984	3.64389	6.27887	0.196449
hen-2 4	0.388913	0.142995	0.355341	0.612486	0.372224	0.379906	0	0.272241	2.48311	5.3289	0.691225
pvalue (t-test)	0.1402	0.128278	0.0437053	0.39938	0.0163942	0.0347241	#DIV/0!	0.0445736	0.00293964	0.00107447	0.0434799

## Sheet: Figure 1c
5'RACE						3'RACE
chr5	18588873	18588873	1			chr5	18589292	18589292	1
chr5	18588886	18588886	1			chr5	18589294	18589294	132
chr5	18588903	18588903	1			chr5	18589297	18589297	29
chr5	18588918	18588918	1			chr5	18589299	18589299	58
chr5	18588953	18588953	1			chr5	18589302	18589302	1
chr5	18588976	18588976	2			chr5	18589306	18589306	7
chr5	18588987	18588987	1			chr5	18589307	18589307	4
chr5	18589010	18589010	6			chr5	18589313	18589313	1
chr5	18589012	18589012	1			chr5	18589314	18589314	171
chr5	18589019	18589019	1			chr5	18589315	18589315	2
chr5	18589025	18589025	1			chr5	18589323	18589323	5
chr5	18589027	18589027	2			chr5	18589324	18589324	8
chr5	18589036	18589036	1			chr5	18589325	18589325	11
chr5	18589042	18589042	2			chr5	18589333	18589333	5
chr5	18589047	18589047	2			chr5	18589334	18589334	1271
chr5	18589053	18589053	2			chr5	18589337	18589337	296
chr5	18589055	18589055	5			chr5	18589338	18589338	2
chr5	18589058	18589058	5			chr5	18589339	18589339	2
chr5	18589059	18589059	1			chr5	18589340	18589340	4
chr5	18589066	18589066	1			chr5	18589347	18589347	1
chr5	18589069	18589069	7			chr5	18589349	18589349	15
chr5	18589070	18589070	4			chr5	18589363	18589363	4
chr5	18589071	18589071	1			chr5	18589372	18589372	6
chr5	18589073	18589073	4			chr5	18589376	18589376	11
chr5	18589075	18589075	2			chr5	18589488	18589488	1
chr5	18589092	18589092	3			chr5	18589391	18589391	1
chr5	18589093	18589093	1			chr5	18589412	18589412	1
chr5	18589099	18589099	10			chr5	18589427	18589427	1
chr5	18589107	18589107	8			chr5	18589429	18589429	5
chr5	18589123	18589123	1			chr5	18589432	18589432	1
chr5	18589124	18589124	5			chr5	18589452	18589452	1
chr5	18589126	18589126	1			chr5	18589467	18589467	2
chr5	18589127	18589127	1			chr5	18589490	18589490	1
chr5	18589131	18589131	3			chr5	18589610	18589610	1
chr5	18589150	18589150	1			chr5	18589525	18589525	1
chr5	18589157	18589157	2			chr5	18589552	18589552	1
chr5	18589159	18589159	2
chr5	18589166	18589166	35
chr5	18589167	18589167	21
chr5	18589168	18589168	2
chr5	18589169	18589169	9
chr5	18589173	18589173	1
chr5	18589177	18589177	1
chr5	18589180	18589180	2
chr5	18589181	18589181	12
chr5	18589182	18589182	1
chr5	18589184	18589184	2
chr5	18589185	18589185	1
chr5	18589186	18589186	8
chr5	18589187	18589187	3
chr5	18589188	18589188	3
chr5	18589189	18589189	5
chr5	18589190	18589190	5
chr5	18589191	18589191	1
chr5	18589193	18589193	2
chr5	18589194	18589194	7
chr5	18589195	18589195	7
chr5	18589196	18589196	2
chr5	18589197	18589197	5
chr5	18589206	18589206	2
chr5	18589208	18589208	3
chr5	18589212	18589212	45
chr5	18589213	18589213	99
chr5	18589215	18589215	35
chr5	18589216	18589216	35
chr5	18589217	18589217	1
chr5	18589218	18589218	27
chr5	18589219	18589219	4
chr5	18589220	18589220	1
chr5	18589221	18589221	1
chr5	18589222	18589222	6
chr5	18589223	18589223	4
chr5	18589224	18589224	45
chr5	18589225	18589225	50
chr5	18589226	18589226	10
chr5	18589228	18589228	21
chr5	18589230	18589230	1
chr5	18589231	18589231	1
chr5	18589232	18589232	2
chr5	18589233	18589233	3
chr5	18589234	18589234	1
chr5	18589236	18589236	1
chr5	18589238	18589238	3
chr5	18589239	18589239	1
chr5	18589241	18589241	7
chr5	18589242	18589242	1
chr5	18589243	18589243	3
chr5	18589244	18589244	1
chr5	18589246	18589246	1
chr5	18589247	18589247	1
chr5	18589255	18589255	5
chr5	18589275	18589275	1

## Sheet: Figure 1d
	MUSHER			DOG1
8d	0.0222406		8d	0.00228173
8d	0.0346982		8d	0.000848778
8d	0.00981592		8d	0.0119047
8d	0.0265278		8d	0.00199556
8d	0.0406289
8d	0.0578576
11d	0.0520487		11d	0.0328266
11d	0.0626159		11d	0.0738637
11d	0.0496983		11d	0.128604
11d	0.0331921		11d	0.0673432
14d	0.544375		14d	0.319601
14d	0.455653		14d	0.327827
14d	0.451983		14d	0.146538
14d	0.670658		14d	0.233421
14d	0.556833
14d	0.607231
16d	1.0646		16d	0.564225
16d	0.935396		16d	1.35129
16d	1.20881		16d	0.959935
16d	0.897853		16d	1.12455
16d	0.793337
20d	0.50417		20d	0.0678116
20d	0.30341		20d	0.0103636
20d	0.384043		20d	0.143688
20d	0.213554		20d	0.105917

## Sheet: Figure 1e
sample	DOG1 relative expression	pvalue (t-test)
WT	1.45988
WT	0.947709
WT	0.677918
WT	1.03229
WT	0.882203
msh-1	0.160337	0.0100293
msh-1	0.709979
msh-1	0.564815
msh-1	0.446227
msh-1	0.478254
msh-2	0.435029	0.000761263
msh-2	0.284372
msh-2	0.224665
msh-2	0.291018
msh-2	0.216012
msh-dCas9-1	0.302677	0.0112638
msh-dCas9-1	0.137979
msh-dCas9-1	0.679486
msh-dCas9-1	0.279164
msh-dCas9-1	0.735017
msh-dCas9-2	0.467331	0.00647345
msh-dCas9-2	0.538064
msh-dCas9-2	0.594267
msh-dCas9-2	0.519735
msh-dCas9-2	0.4917
∆msh	0.668585	0.0127253
∆msh	0.437044
∆msh	0.187615
∆msh	0.743557
∆msh	0.193783

## Sheet: Figure 1f
sample	germination	pvalue (t-test)
WT	0.0451613
WT	0.027027
WT	0.0147059
WT	0.0416667
WT	0.0689655
WT	0.18018
msh-1	0.923077	2.46123e-07
msh-1	0.563636
msh-1	0.887755
msh-1	0.947917
msh-1	0.810219
msh-1	0.913043
msh-2	0.883929	6.4802e-08
msh-2	0.631579
msh-2	0.878505
msh-2	0.982301
msh-2	0.772059
msh-2	0.870588
msh-dCas9-1	0.883721	4.72637e-09
msh-dCas9-1	0.714286
msh-dCas9-1	0.872881
msh-dCas9-1	0.990566
msh-dCas9-1	0.89441
msh-dCas9-1	0.891667
msh-dCas9-2	0.826446	3.91687e-09
msh-dCas9-2	0.807143
msh-dCas9-2	0.762376
msh-dCas9-2	1
msh-dCas9-2	0.861538
msh-dCas9-2	0.91453
deltaMUSHER	0.885714	1.07099e-08
deltaMUSHER	0.795082
deltaMUSHER	0.813187
deltaMUSHER	0.967033
deltaMUSHER	0.721311
deltaMUSHER	0.959596

## Sheet: Figure 1g
DAP	WT1	WT2	WT3	msh_dCas9-1-1	msh_dCas9-1-2	msh_dCas9-1-3	msh_dCas9-1-4	pvalue (t-test)
21	1.10544	1.11829	0.776268	0.184875	0.0445415	0.128333	0.018749	0.000330156
19	1.63349	1.99717	1.42862	0.100455	0.0716922	0.0294884	0.671112	0.00131729
18	4.7501	3.93026	4.13043	0.184875	0.248209	0.115927	0.243382	6.68061e-06
16	1.91139	2.45313	2.03443	0.533278	0.165851	0.0169367	0.00304986	0.0001933
15	0.936029	1.30854	1.02666	0.238924	0.226821	0.344592	0.203951	0.000414863
13	0.125982	0.415991	0.112497	0.142065	0.142065	0.100108	0.576194	0.894089
11	0.248496	0.473453	0.123961	0.0758675	0.0321574	0.067201	0.0133344	0.0433271
10	0.00582427	0.0964746	0.145386	0.000400649	0.00110477	1.34811e-05	0.0073977	0.0660303

## Sheet: Figure 1h
	chloroplast (ndhH)	mitochondrial (NAD5)	UBC21 (AT5G25760)	Actin 2/8 AT5G09810	DOG1	U6	U3.3	chr1 (AT1G35115)	MUSHER
cytoplasm 1	1	1	1	1	1	1	1	1	1
cytoplasm 2	1	1	1	1	1	1	1	1	1
cytoplasm 3	1	1	1	1	1	1	1	1	1
cytoplasm 4	1	1	1	1	1	1	1	1	1
cytoplasm 5	1	1	1	1	1	1	1	1	1
nucleoplasm 1	0.0041577	0.00142977	1.29684	1.31039	0.855595	1.6245	1.25266	1.25266	11.7942
nucleoplasm 2	0.0238478	0.0686308	1.6077	0.832199	1.22688	6.63456	15.6165	31.233	7.70076
nucleoplasm 3	0.0691082	0.0669858	1.25266	0.76313	1.03526	6.16884	8.4855	88.3403	2.24233
nucleoplasm 4	0.0115177	0.062717	0.792784	0.560583	0.76313	7.49018	2.89788	2.36199	25.3691
nucleoplasm 5	0.00248076	0.181747	0.547147	0.249135	0.923382	1.23114	103.968	63.5579	1.82766
chromatin 1	0.000338161	0.023357	0.664343	1.79626	0.923382	7.88986	96.0025	193.34	482.706
chromatin 2	0.00114535	0.0158431	0.929805	1.30134	1.01748	7.06162	326.288	438.065	415.873
chromatin 3	0.00287943	0.00269593	0.643941	1.28788	0.441351	9.64646	111.817	1904.24	258.676
chromatin 4	0.00149049	0.0347944	0.876606	1.26576	0.885768	10.3747	34.0598	64	826.001
chromatin 5	0.000920688	0.0579118	0.578344	0.572362	0.371131	4.99332	252.476	64.4452	151.167

## Sheet: Figure 2b
	shDOG1/lgDOG1 ratio
WT	1.27067
WT	0.952813
WT	0.622069
WT	1.15445
msh-1	0.402249
msh-1	0.78918
msh-1	0.632988
msh-1	0.567404
pvalue (t-test)	0.0487818

## Sheet: Figure 2c
sample	shDOG1/lgDOG1 ratio	pvalue (t-test)
WT	1.1019
WT	1.07455
WT	0.848847
WT	0.974704
msh-1	0.370156	0.00281974
msh-1	0.579502
msh-1	0.69593
msh-1	0.609088
msh-2	0.346862	0.000124033
msh-2	0.283244
msh-2	0.490717
msh-2	0.31683
msh-dCas9-1	0.429608	0.000706591
msh-dCas9-1	0.659461
msh-dCas9-1	0.472193
msh-dCas9-1	0.498998
msh-dCas9-2	0.466492	0.000381576
msh-dCas9-2	0.620412
msh-dCas9-2	0.512031
msh-dCas9-2	0.521711

## Sheet: Figure 2d
	-80	150	1250	1656	1900
WT	0.00717238	0.0117055	0.0300117	0	0.0245183
WT	0.0128686	0.00620079	0.018199	0	0.0100732
WT	0.00447675	0.004534	0.0248031	0	0.00891222
WT	0.0119515	0.00905753	0.0195955	0	0.0210992
msh-1	0.00946401	0.00779447	0.00772277	0	0.0150232
msh-1	0.00713931	0.00759887	0.0114911	0	0.0128093
msh-1	0.0136024	0.0072725	0.0120624	0	0.0139525
msh-1	0.0172173	0.00732308	0.0141473	0	0.0146462
msh_dCas9-1	0.0025183	0.00510691	0.00318388	0	0.00575886
msh_dCas9-1	0.018199	0.0107713	0.00571908	0	0.0118142
msh_dCas9-1	0.00650907	0.00946401	0.0138241	0	0.0192811
msh_dCas9-1	0.012459	0.0066305	0.0122733	0	0.0131694
NoAB	4.59477e-09	6.39374e-09	3.94507e-09	0	1.11035e-08
NoAB	7.4815e-09	1.00561e-08	6.1762e-09	0	8.57187e-09
pvalue (t-test) msh-1	0.394857	0.820003	0.00776985	#DIV/0!	0.623015
pvalue (t-test) msh_dCas9-1	0.846077	0.955558	0.00816532	#DIV/0!	0.476185

[truncated: 49 more sheets: Figure 2e, Figure 2f, Figure 2g, Figure 2h, Figure 2i, Figure 2j, Figure 3a, Figure 3b, Figure 3c, Figure 3d, Figure 3e, Figure 3f, Figure 3g, Figure 3h, Figure 4c, Figure 4d, Figure 4e, Figure 4f, Figure 4g, Figure 4h …]
